# Supplementary material for: Oropouche virus infection in patients with acute febrile syndrome: Is a predictive model based solely on signs and symptoms useful?
Source: PLoS One. 2022 Jul 26;17(7):e0270294. doi: 10.1371/journal.pone.0270294 (PMC9321406; doi:10.1371/journal.pone.0270294)
Supplement: S1 Table — (XLSX) [file pone.0270294.s001.xlsx]

## Sheet: Hoja1
NUMBER	SEX	AGE	Sample collection place	Year of samplig	Oropouche	Dengue	Zika	Chikungunya	Mayaro	Rickettsi spp.	Leptospira spp.	Bartonella spp.	Arthralgia	Myalgia	Headache	Retro-ocular pain	Hyporexia	Odynophagia	Skin rash	Hematemesis	Melena	Epistaxis	Gingivorrhagia	Uterine Hemorrhage	Petechiae	Ecchymosis	Haematuria	Hemoptysis	Severe abdominal pain	Severe chest pain	Persistent vomiting	Hepatomegaly
1	Femenine	25	Huanuco	2015-11-05	Positive	Negative	Negative	Negative	Negative	Negative	Positive	Negative	No	Yes	Yes	Yes	No	No	No	No	No	No	No	No	No	No	No	No	No	No	No	No
2	Masculine	30	Huanuco	2015-11-18	Negative	Negative	Negative	Negative	Negative	Negative	Negative	Negative	Yes	No	Yes	No	No	No	No	No	No	No	No	No	No	No	No	No	No	No	No	No
3	Masculine	42	Huanuco	2015-11-14	Negative	Negative	Negative	Negative	Negative	Negative	Negative	Negative	No	No	Yes	No	Yes	No	No	No	No	No	No	No	No	No	No	No	No	No	No	No
4	Femenine	59	Huanuco	2015-11-15	Positive	Negative	Negative	Negative	Negative	Negative	Negative	Negative	Yes	No	Yes	No	Yes	No	No	No	No	No	No	No	No	No	No	No	No	No	No	No
5	Masculine	16	Huanuco	2015-12-08	Positive	Negative	Negative	Negative	Negative	Negative	Negative	Negative	No	No	Yes	No	Yes	No	No	No	No	No	No	No	No	No	No	No	No	No	No	No
6	Masculine	12	Huanuco	2015-12-01	Positive	Negative	Negative	Negative	Negative	Negative	Negative	Negative	No	No	Yes	Yes	Yes	No	No	No	No	No	No	No	No	No	No	No	No	No	No	No
7	Masculine	12	Huanuco	2015-12-14	Negative	Negative	Negative	Negative	Negative	Negative	Positive	Negative	No	Yes	Yes	No	No	No	No	No	No	No	No	No	No	No	No	No	No	No	No	No
8	Femenine	61	Huanuco	2015-12-07	Negative	Negative	Negative	Negative	Negative	Positive	Negative	Negative	Yes	No	Yes	No	Yes	No	No	No	No	No	No	No	No	No	No	No	No	No	No	No
9	Masculine	5	Huanuco	2015-12-02	Negative	Negative	Negative	Negative	Negative	Negative	Positive	Negative	No	No	Yes	No	No	No	No	No	No	No	No	No	No	No	No	No	No	No	No	No
10	Masculine	28	Huanuco	2015-12-20	Negative	Negative	Negative	Negative	Negative	Negative	Negative	Negative	Yes	Yes	Yes	Yes	Yes	No	No	No	No	No	No	No	No	No	No	No	No	No	No	No
11	Femenine	18	Huanuco	2015-12-25	Negative	Negative	Negative	Negative	Negative	Negative	Negative	Negative	Yes	Yes	Yes	No	No	No	No	No	No	No	No	No	No	No	No	No	No	No	No	No
12	Masculine	10	Huanuco	2015-12-17	Negative	Positive	Negative	Negative	Negative	Negative	Negative	Negative	Yes	Yes	Yes	Yes	Yes	No	No	No	No	No	No	No	No	No	No	No	No	No	No	No
13	Masculine	34	Huanuco	2016-01-16	Negative	Negative	Negative	Negative	Negative	Negative	Positive	Negative	Yes	Yes	Yes	Yes	Yes	No	No	No	No	No	No	No	No	No	No	No	No	No	No	No
14	Femenine	59	Huanuco	2016-01-16	Negative	Positive	Negative	Negative	Negative	Negative	Negative	Negative	Yes	Yes	Yes	Yes	Yes	No	No	No	No	No	No	No	No	No	No	No	No	No	No	No
15	Femenine	38	Huanuco	2016-01-19	Negative	Negative	Negative	Negative	Negative	Negative	Negative	Negative	Yes	Yes	Yes	Yes	Yes	Yes	No	No	No	No	No	No	No	No	No	Yes	No	No	No	No
16	Femenine	73	Huanuco	2016-01-17	Negative	Negative	Negative	Negative	Negative	Negative	Positive	Negative	Yes	No	Yes	Yes	Yes	No	No	No	No	No	No	No	No	No	No	No	No	No	No	No
17	Femenine	41	Huanuco	2016-01-26	Negative	Positive	Negative	Negative	Negative	Negative	Negative	Negative	No	Yes	Yes	No	No	No	No	No	No	No	No	No	No	No	No	No	No	No	No	No
18	Masculine	32	Huanuco	2016-01-29	Negative	Negative	Negative	Negative	Negative	Negative	Negative	Negative	Yes	No	Yes	No	Yes	No	No	No	No	No	No	No	No	No	No	No	No	No	No	No
19	Femenine	15	Huanuco	2016-01-21	Negative	Negative	Negative	Negative	Negative	Positive	Negative	Negative	Yes	Yes	Yes	No	No	No	No	No	No	No	No	No	No	No	No	No	No	No	No	No
20	Masculine	25	Huanuco	2016-01-20	Negative	Negative	Negative	Negative	Negative	Negative	Negative	Negative	Yes	Yes	Yes	Yes	Yes	No	No	No	No	No	No	No	No	No	No	No	No	No	No	Yes
21	Femenine	35	Huanuco	2016-01-22	Negative	Positive	Negative	Negative	Negative	Negative	Negative	Negative	No	No	Yes	No	No	No	No	No	No	No	No	No	No	No	No	No	No	No	No	No
22	Masculine	38	Huanuco	2016-01-28	Negative	Negative	Negative	Negative	Negative	Negative	Negative	Negative	No	Yes	Yes	No	No	No	No	No	No	No	No	No	No	No	No	No	No	No	No	No
23	Femenine	27	Huanuco	2016-02-08	Negative	Negative	Negative	Negative	Negative	Negative	Negative	Negative	Yes	Yes	Yes	Yes	No	No	No	No	No	No	No	No	No	No	No	No	No	No	No	No
24	Femenine	17	Huanuco	2016-02-09	Negative	Negative	Negative	Negative	Negative	Negative	Negative	Negative	Yes	Yes	Yes	Yes	Yes	Yes	Yes	No	No	No	No	No	Yes	Yes	No	No	Yes	No	No	No
25	Femenine	38	Huanuco	2016-02-10	Negative	Positive	Negative	Negative	Negative	Negative	Negative	Negative	Yes	Yes	Yes	Yes	Yes	Yes	Yes	No	No	No	No	No	No	No	No	No	No	No	No	No
26	Femenine	19	Huanuco	2016-02-10	Negative	Negative	Negative	Negative	Negative	Negative	Negative	Negative	Yes	Yes	Yes	Yes	Yes	No	No	No	No	Yes	No	No	No	No	No	No	Yes	No	No	No
27	Femenine	31	Huanuco	2016-02-10	Negative	Positive	Negative	Negative	Negative	Negative	Negative	Negative	Yes	Yes	Yes	Yes	Yes	No	No	No	No	No	No	No	No	No	No	No	No	No	No	No
28	Masculine	21	Huanuco	2016-02-09	Negative	Positive	Negative	Negative	Negative	Negative	Negative	Negative	Yes	Yes	Yes	Yes	Yes	Yes	No	No	No	No	No	No	No	No	No	No	No	No	No	No
29	Masculine	40	Huanuco	2016-02-10	Negative	Positive	Negative	Negative	Negative	Negative	Negative	Negative	Yes	Yes	Yes	Yes	No	Yes	No	No	No	No	No	No	No	No	No	No	No	No	No	No
30	Femenine	20	Huanuco	2016-02-10	Negative	Positive	Negative	Negative	Negative	Negative	Negative	Negative	Yes	Yes	Yes	Yes	No	No	No	No	No	No	No	No	No	No	No	No	No	No	No	No
31	Femenine	10	Huanuco	2016-02-10	Negative	Negative	Negative	Negative	Negative	Negative	Negative	Negative	No	No	Yes	No	Yes	No	No	No	No	No	No	No	No	No	No	No	Yes	No	Yes	No
32	Masculine	10	Huanuco	2016-02-09	Negative	Negative	Negative	Negative	Negative	Negative	Negative	Negative	Yes	Yes	Yes	No	No	No	No	No	No	No	No	No	No	No	No	No	No	No	No	No
33	Femenine	32	Huanuco	2016-02-12	Negative	Negative	Negative	Negative	Negative	Negative	Negative	Negative	No	Yes	No	No	No	No	No	No	No	No	No	No	No	No	No	No	No	No	No	No
34	Masculine	20	Huanuco	2016-02-09	Negative	Negative	Negative	Negative	Negative	Negative	Negative	Negative	Yes	Yes	Yes	Yes	Yes	No	Yes	No	No	No	No	No	No	No	No	No	No	No	No	No
35	Femenine	20	Huanuco	2016-02-10	Negative	Positive	Negative	Negative	Negative	Negative	Negative	Negative	Yes	Yes	Yes	Yes	No	No	No	No	No	No	No	No	No	No	No	No	No	No	No	No
36	Masculine	41	Huanuco	2016-02-08	Negative	Negative	Negative	Negative	Negative	Negative	Negative	Negative	Yes	Yes	Yes	Yes	No	No	No	No	No	No	No	No	No	No	No	No	No	No	No	No
37	Masculine	35	Huanuco	2016-02-10	Negative	Negative	Negative	Negative	Negative	Negative	Negative	Negative	Yes	Yes	Yes	Yes	No	No	No	No	No	No	No	No	No	No	No	No	No	No	No	No
38	Femenine	13	Huanuco	2016-02-08	Negative	Negative	Negative	Negative	Negative	Negative	Negative	Negative	Yes	Yes	Yes	Yes	Yes	No	Yes	No	No	No	No	No	No	No	No	No	No	No	No	No
39	Femenine	26	Huanuco	2016-02-11	Negative	Positive	Negative	Negative	Negative	Negative	Negative	Negative	Yes	Yes	Yes	No	No	No	No	No	No	No	No	No	No	No	No	No	No	Yes	No	No
40	Masculine	33	Huanuco	2016-02-09	Negative	Negative	Negative	Negative	Negative	Negative	Negative	Negative	Yes	Yes	Yes	Yes	Yes	Yes	No	No	No	No	No	No	No	No	No	No	No	No	No	No
41	Femenine	40	Huanuco	2016-02-08	Negative	Negative	Negative	Negative	Negative	Negative	Negative	Negative	Yes	Yes	Yes	No	No	No	No	No	No	No	No	No	No	No	No	No	No	No	No	No
42	Masculine	72	Huanuco	2016-02-06	Negative	Positive	Negative	Negative	Negative	Negative	Negative	Negative	Yes	Yes	Yes	Yes	No	No	No	No	No	No	No	No	No	No	No	No	No	No	No	No
43	Femenine	25	Huanuco	2016-02-10	Negative	Negative	Negative	Negative	Negative	Negative	Negative	Negative	Yes	No	Yes	No	No	No	No	No	No	No	No	No	No	No	No	No	No	No	No	No
44	Femenine	14	Huanuco	2016-02-13	Negative	Positive	Negative	Negative	Negative	Negative	Negative	Negative	Yes	Yes	Yes	No	No	No	No	No	No	No	No	No	No	No	No	No	No	No	No	No
45	Masculine	64	Huanuco	2016-02-03	Negative	Negative	Negative	Negative	Negative	Positive	Negative	Negative	Yes	No	Yes	No	Yes	No	Yes	No	No	No	No	No	No	No	No	No	No	No	No	No
46	Masculine	7	Huanuco	2016-02-09	Negative	Negative	Negative	Negative	Negative	Negative	Positive	Negative	No	No	Yes	No	No	No	No	No	No	No	No	No	No	No	No	No	No	No	No	No
47	Masculine	15	Huanuco	2016-02-05	Negative	Negative	Negative	Negative	Negative	Negative	Negative	Negative	Yes	Yes	No	Yes	No	No	No	No	No	No	No	No	No	No	No	No	No	No	No	No
48	Masculine	36	Huanuco	2016-02-05	Negative	Positive	Negative	Negative	Negative	Negative	Negative	Negative	Yes	Yes	Yes	No	No	No	No	No	No	No	No	No	No	No	No	No	No	No	No	No
49	Masculine	18	Huanuco	2016-01-28	Negative	Negative	Negative	Negative	Negative	Negative	Negative	Negative	Yes	Yes	Yes	No	No	No	No	No	No	No	No	No	No	No	No	No	No	No	No	No
50	Femenine	60	Huanuco	2016-02-09	Negative	Negative	Negative	Negative	Negative	Negative	Negative	Negative	Yes	Yes	Yes	Yes	No	No	No	No	No	No	No	No	No	No	No	No	No	No	No	No
51	Femenine	25	Huanuco	2016-02-20	Negative	Negative	Negative	Negative	Negative	Negative	Negative	Negative	No	No	Yes	Yes	No	No	No	No	No	No	No	No	No	No	No	No	No	No	No	No
52	Masculine	51	Huanuco	2016-02-20	Negative	Negative	Negative	Negative	Negative	Negative	Negative	Negative	Yes	Yes	Yes	Yes	Yes	No	Yes	Yes	Yes	No	No	No	No	No	No	No	No	No	No	No
53	Masculine	17	Huanuco	2016-02-20	Negative	Negative	Negative	Negative	Negative	Negative	Negative	Negative	Yes	Yes	No	No	Yes	Yes	No	Yes	No	Yes	No	No	No	No	No	No	No	No	No	No
54	Masculine	9	Huanuco	2016-02-20	Negative	Negative	Negative	Negative	Negative	Negative	Negative	Negative	No	No	Yes	No	No	No	Yes	No	No	No	No	No	No	No	No	No	No	No	No	No
55	Masculine	32	Huanuco	2016-02-20	Negative	Positive	Negative	Negative	Negative	Negative	Negative	Negative	Yes	Yes	Yes	No	Yes	No	No	No	No	No	No	No	No	No	No	No	No	No	No	No
56	Femenine	24	Huanuco	2016-02-20	Negative	Positive	Negative	Negative	Negative	Negative	Negative	Negative	Yes	Yes	Yes	No	Yes	Yes	Yes	No	No	No	No	No	No	No	No	No	Yes	No	No	No
57	Femenine	42	Huanuco	2016-02-19	Negative	Negative	Negative	Negative	Negative	Negative	Negative	Negative	Yes	Yes	Yes	Yes	No	No	No	No	No	No	No	No	No	No	No	No	No	No	No	No
58	Masculine	45	Huanuco	2016-02-19	Negative	Negative	Negative	Negative	Negative	Negative	Negative	Negative	Yes	Yes	Yes	Yes	No	No	No	No	No	No	No	No	No	No	No	No	No	No	No	No
59	Femenine	21	Huanuco	2016-02-20	Negative	Positive	Negative	Negative	Negative	Negative	Negative	Negative	Yes	Yes	Yes	Yes	No	Yes	No	No	No	No	No	No	No	No	No	No	No	No	No	No
60	Femenine	23	Huanuco	2016-02-20	Negative	Negative	Negative	Negative	Negative	Negative	Negative	Negative	Yes	Yes	Yes	Yes	Yes	Yes	No	No	No	No	No	No	No	No	No	No	No	No	No	No
61	Femenine	10	Huanuco	2016-02-18	Negative	Negative	Negative	Negative	Negative	Negative	Negative	Negative	Yes	Yes	Yes	Yes	No	No	Yes	No	No	No	No	No	No	No	No	No	No	No	No	No
62	Femenine	1	Huanuco	2016-02-17	Negative	Positive	Negative	Negative	Negative	Negative	Negative	Negative	Yes	Yes	Yes	Yes	No	No	No	No	No	No	No	No	No	No	No	No	No	No	No	No
63	Femenine	3	Huanuco	2016-02-22	Negative	Negative	Negative	Negative	Negative	Negative	Negative	Negative	Yes	Yes	Yes	No	No	No	Yes	No	No	No	No	No	No	No	No	No	No	No	No	No
64	Masculine	22	Huanuco	2016-02-17	Negative	Positive	Negative	Negative	Negative	Negative	Negative	Negative	Yes	Yes	Yes	Yes	No	Yes	Yes	No	No	No	No	No	No	No	No	No	No	No	No	No
65	Femenine	23	Huanuco	2016-02-17	Negative	Negative	Negative	Negative	Negative	Negative	Negative	Negative	Yes	Yes	Yes	Yes	Yes	No	Yes	No	No	No	No	No	No	No	No	No	No	No	No	No
66	Masculine	31	Huanuco	2016-02-20	Negative	Positive	Negative	Negative	Negative	Negative	Negative	Negative	Yes	Yes	Yes	No	Yes	No	No	No	No	No	No	No	No	No	No	No	No	No	No	No
67	Femenine	29	Huanuco	2016-02-22	Negative	Negative	Negative	Negative	Negative	Negative	Negative	Negative	Yes	Yes	Yes	Yes	No	No	No	No	No	No	No	No	No	No	No	No	No	No	No	No
68	Femenine	39	Huanuco	2016-02-15	Negative	Negative	Negative	Negative	Negative	Negative	Negative	Negative	Yes	Yes	No	No	Yes	Yes	Yes	No	No	No	Yes	No	No	No	No	Yes	Yes	No	No	No
69	Masculine	33	Huanuco	2016-02-10	Positive	Negative	Negative	Negative	Negative	Negative	Negative	Negative	Yes	Yes	Yes	No	No	No	No	No	No	No	No	No	No	No	No	No	No	No	No	No
70	Masculine	60	Huanuco	2016-02-18	Negative	Negative	Negative	Negative	Negative	Negative	Negative	Negative	Yes	Yes	Yes	Yes	No	No	No	No	No	No	No	No	No	No	No	No	No	No	No	No
71	Femenine	27	Huanuco	2016-02-18	Negative	Positive	Negative	Negative	Negative	Negative	Negative	Negative	Yes	Yes	Yes	Yes	Yes	No	Yes	No	No	No	No	No	No	No	No	No	No	No	No	No
72	Femenine	41	Huanuco	2016-02-16	Negative	Positive	Negative	Negative	Negative	Negative	Negative	Negative	Yes	Yes	Yes	Yes	Yes	Yes	No	No	No	No	No	No	No	No	No	No	No	No	No	No
73	Masculine	26	Huanuco	2016-03-22	Negative	Positive	Negative	Negative	Negative	Negative	Negative	Negative	Yes	Yes	Yes	Yes	No	No	No	No	No	No	No	No	No	No	No	No	No	No	No	No
74	Masculine	28	Huanuco	2016-02-19	Negative	Positive	Negative	Negative	Negative	Negative	Negative	Negative	Yes	Yes	Yes	Yes	Yes	Yes	Yes	No	No	No	No	No	No	No	No	No	No	No	No	No
75	Masculine	11	Huanuco	2016-02-25	Negative	Negative	Negative	Negative	Negative	Negative	Negative	Negative	Yes	Yes	Yes	Yes	Yes	Yes	Yes	No	No	No	No	No	No	No	No	No	No	No	No	No
76	Masculine	16	Huanuco	2016-02-24	Negative	Negative	Negative	Negative	Negative	Negative	Negative	Negative	Yes	Yes	Yes	Yes	Yes	Yes	Yes	No	No	No	No	No	No	No	No	No	No	No	No	No
77	Masculine	3	Huanuco	2016-02-24	Negative	Negative	Negative	Negative	Negative	Negative	Negative	Negative	Yes	Yes	Yes	Yes	No	Yes	No	No	No	No	No	No	No	No	No	No	No	No	No	No
78	Femenine	22	Huanuco	2016-02-25	Negative	Positive	Negative	Negative	Negative	Positive	Negative	Negative	Yes	Yes	Yes	Yes	No	No	No	No	No	No	No	No	No	No	No	No	No	No	No	No
79	Masculine	49	Huanuco	2016-02-23	Negative	Positive	Negative	Negative	Negative	Negative	Negative	Negative	Yes	Yes	Yes	No	No	No	No	No	No	No	No	No	No	No	No	No	No	No	No	No
80	Femenine	56	Huanuco	2016-02-25	Negative	Negative	Negative	Negative	Negative	Negative	Negative	Negative	Yes	Yes	Yes	Yes	Yes	Yes	Yes	No	No	No	No	No	No	No	No	No	No	No	No	No
81	Femenine	13	Huanuco	2016-02-25	Negative	Negative	Negative	Negative	Negative	Negative	Negative	Negative	No	Yes	Yes	No	Yes	Yes	Yes	No	No	No	No	No	No	No	No	No	No	No	No	No
82	Femenine	12	Huanuco	2016-02-25	Negative	Positive	Negative	Negative	Negative	Negative	Negative	Negative	Yes	Yes	Yes	Yes	Yes	Yes	Yes	No	No	No	No	No	No	No	No	No	No	No	No	No
83	Femenine	4	Huanuco	2016-02-26	Negative	Positive	Negative	Negative	Negative	Negative	Negative	Negative	Yes	Yes	Yes	Yes	Yes	Yes	No	No	No	No	No	No	No	No	No	No	No	No	No	No
84	Femenine	25	Huanuco	2016-02-25	Negative	Positive	Negative	Negative	Negative	Negative	Negative	Negative	Yes	Yes	Yes	Yes	No	No	No	No	No	No	No	No	No	No	No	No	No	No	No	No
85	Femenine	12	Huanuco	2016-02-24	Negative	Negative	Negative	Negative	Negative	Negative	Negative	Negative	No	Yes	Yes	Yes	No	No	No	No	No	No	No	No	No	No	No	No	No	No	No	No
86	Masculine	8	Huanuco	2016-02-26	Negative	Negative	Negative	Negative	Negative	Negative	Negative	Negative	Yes	Yes	Yes	Yes	Yes	Yes	No	No	No	No	No	No	No	No	No	No	No	No	No	No
87	Femenine	10	Huanuco	2016-02-22	Negative	Negative	Negative	Negative	Negative	Positive	Negative	Negative	Yes	Yes	Yes	No	No	No	No	No	No	No	No	No	No	No	No	No	No	No	No	No
88	Femenine	35	Huanuco	2016-02-22	Negative	Negative	Negative	Negative	Negative	Negative	Negative	Negative	Yes	Yes	Yes	Yes	No	No	No	No	No	No	No	No	No	No	No	No	No	No	No	No
89	Masculine	10	Huanuco	2016-02-22	Negative	Negative	Negative	Negative	Negative	Negative	Negative	Negative	No	No	No	No	Yes	No	No	Yes	Yes	No	No	No	No	No	No	No	No	No	No	No
90	Femenine	42	Huanuco	2016-02-22	Negative	Positive	Negative	Negative	Negative	Negative	Negative	Negative	Yes	Yes	Yes	Yes	Yes	Yes	No	No	No	No	No	No	No	No	No	No	Yes	No	No	No
91	Masculine	6	Huanuco	2016-02-19	Negative	Negative	Negative	Negative	Negative	Negative	Negative	Negative	Yes	Yes	Yes	No	Yes	No	Yes	No	No	No	No	No	No	No	No	No	No	No	No	No
92	Masculine	29	Huanuco	2016-02-15	Negative	Positive	Negative	Negative	Negative	Negative	Negative	Negative	Yes	Yes	Yes	Yes	No	No	No	No	No	No	No	No	No	No	No	No	No	No	No	No
93	Masculine	20	Huanuco	2016-02-16	Negative	Negative	Negative	Negative	Negative	Negative	Negative	Negative	Yes	Yes	Yes	Yes	No	Yes	No	No	No	No	No	No	No	No	No	No	No	No	No	No
94	Femenine	46	Huanuco	2016-02-25	Positive	Positive	Negative	Negative	Negative	Negative	Negative	Negative	Yes	Yes	Yes	No	Yes	No	No	No	No	No	No	No	No	No	No	No	No	No	No	No
95	Femenine	40	Huanuco	2016-02-27	Negative	Negative	Negative	Negative	Negative	Negative	Negative	Negative	Yes	Yes	Yes	Yes	Yes	No	No	No	No	No	No	No	No	No	No	No	No	No	No	No
96	Femenine	15	Huanuco	2016-03-01	Positive	Positive	Negative	Negative	Negative	Negative	Negative	Negative	Yes	Yes	Yes	Yes	Yes	No	No	No	No	No	No	No	No	No	No	No	No	No	No	No
97	Femenine	22	Huanuco	2016-03-01	Positive	Positive	Negative	Negative	Negative	Negative	Negative	Negative	Yes	Yes	Yes	Yes	Yes	No	Yes	No	No	No	No	No	No	No	No	No	Yes	Yes	No	No
98	Femenine	46	Huanuco	2016-03-01	Negative	Negative	Negative	Negative	Negative	Negative	Negative	Negative	Yes	Yes	Yes	No	No	No	No	No	No	No	No	No	No	No	No	No	No	No	No	No
99	Femenine	58	Huanuco	2016-03-01	Negative	Positive	Negative	Negative	Negative	Negative	Negative	Negative	Yes	Yes	Yes	Yes	Yes	Yes	Yes	No	No	No	No	No	No	No	No	No	No	No	No	No
100	Masculine	21	Huanuco	2016-03-01	Negative	Negative	Negative	Negative	Negative	Positive	Negative	Negative	Yes	Yes	Yes	Yes	No	No	No	No	No	No	No	No	No	No	No	No	No	No	No	No
101	Masculine	15	Huanuco	2016-02-29	Negative	Negative	Negative	Negative	Negative	Negative	Negative	Negative	Yes	Yes	Yes	Yes	Yes	No	No	No	No	No	No	No	No	No	No	No	No	No	No	No
102	Femenine	12	Huanuco	2016-02-28	Positive	Positive	Negative	Negative	Negative	Negative	Negative	Negative	Yes	Yes	Yes	Yes	No	No	Yes	No	No	No	No	No	No	No	No	No	No	No	No	No
103	Femenine	37	Huanuco	2016-03-01	Positive	Negative	Negative	Negative	Negative	Negative	Negative	Negative	Yes	Yes	No	No	Yes	No	No	No	No	No	No	No	No	No	No	No	No	No	No	No
104	Femenine	15	Huanuco	2016-02-26	Negative	Negative	Negative	Negative	Negative	Positive	Negative	Negative	Yes	Yes	Yes	Yes	No	No	No	No	No	No	No	No	No	No	No	No	No	No	No	No
105	Femenine	43	Huanuco	2016-02-25	Positive	Negative	Negative	Negative	Negative	Negative	Negative	Negative	Yes	Yes	Yes	Yes	No	No	No	No	No	No	No	No	No	No	No	No	No	No	No	No
106	Masculine	38	Huanuco	2016-02-23	Positive	Positive	Negative	Negative	Negative	Negative	Negative	Negative	Yes	Yes	Yes	Yes	Yes	No	Yes	No	No	No	No	No	No	No	No	No	No	No	No	No
107	Masculine	30	Huanuco	2016-03-05	Positive	Negative	Negative	Negative	Negative	Negative	Negative	Negative	Yes	Yes	Yes	Yes	No	No	No	No	No	No	No	No	No	No	No	No	No	No	No	No
108	Masculine	19	Huanuco	2016-02-26	Negative	Negative	Negative	Negative	Negative	Negative	Negative	Negative	Yes	Yes	Yes	Yes	No	No	No	No	No	No	No	No	No	No	No	No	No	No	No	No
109	Masculine	26	Huanuco	2016-02-26	Negative	Negative	Negative	Negative	Negative	Negative	Negative	Negative	Yes	Yes	Yes	No	Yes	No	No	No	No	No	No	No	No	No	No	No	No	No	No	No
110	Masculine	7	Huanuco	2016-03-06	Negative	Positive	Negative	Negative	Negative	Negative	Negative	Negative	Yes	Yes	Yes	Yes	No	No	No	No	No	No	No	No	No	No	No	No	No	No	No	No
111	Masculine	66	Huanuco	2016-03-06	Negative	Positive	Negative	Negative	Negative	Negative	Negative	Negative	Yes	Yes	Yes	No	No	No	No	No	No	No	No	No	No	No	No	No	No	No	No	No
112	Femenine	10	Huanuco	2016-03-06	Negative	Negative	Negative	Negative	Negative	Negative	Positive	Negative	Yes	Yes	Yes	No	No	No	No	No	No	No	No	No	No	No	No	No	No	No	No	No
113	Masculine	43	Huanuco	2016-03-07	Negative	Negative	Negative	Negative	Negative	Negative	Negative	Negative	Yes	Yes	Yes	Yes	No	Yes	No	No	No	No	No	No	No	No	No	No	No	No	No	No
114	Masculine	24	Huanuco	2016-03-01	Negative	Negative	Negative	Negative	Negative	Negative	Negative	Negative	Yes	Yes	Yes	No	No	No	No	No	No	No	No	No	No	No	No	No	No	No	No	No
115	Masculine	57	Huanuco	2016-03-01	Negative	Negative	Negative	Negative	Negative	Negative	Negative	Negative	Yes	No	Yes	Yes	No	No	No	No	No	No	No	No	No	No	No	No	No	No	No	No
116	Masculine	9	Huanuco	2016-03-06	Negative	Negative	Negative	Negative	Negative	Negative	Positive	Negative	Yes	Yes	Yes	No	Yes	No	No	No	No	No	No	No	No	No	No	No	No	No	No	No
117	Femenine	12	Huanuco	2016-02-12	Negative	Positive	Negative	Negative	Negative	Negative	Negative	Negative	Yes	Yes	Yes	Yes	Yes	Yes	Yes	No	No	No	No	No	No	No	No	No	No	No	No	No
118	Masculine	20	Huanuco	2016-02-09	Negative	Negative	Negative	Negative	Negative	Negative	Negative	Negative	Yes	Yes	Yes	Yes	Yes	No	Yes	No	No	No	No	No	No	No	No	No	No	No	No	No
119	Femenine	6	Huanuco	2016-02-19	Negative	Positive	Negative	Negative	Negative	Negative	Negative	Negative	Yes	Yes	Yes	Yes	No	No	Yes	No	No	No	No	No	No	No	No	No	No	No	No	No
120	Femenine	21	Huanuco	2016-02-12	Negative	Negative	Negative	Negative	Negative	Negative	Negative	Negative	Yes	Yes	Yes	Yes	Yes	No	Yes	No	No	No	No	No	No	No	No	No	No	No	No	No
121	Masculine	31	Huanuco	2016-02-12	Negative	Positive	Negative	Negative	Negative	Negative	Negative	Negative	Yes	Yes	Yes	Yes	Yes	Yes	Yes	No	No	No	No	No	No	No	No	No	No	No	No	No
122	Masculine	28	Huanuco	2016-03-10	Negative	Negative	Negative	Negative	Negative	Negative	Negative	Negative	Yes	Yes	Yes	Yes	Yes	No	No	No	No	No	No	No	No	No	No	No	No	No	No	No
123	Masculine	31	Huanuco	2016-03-04	Negative	Negative	Negative	Negative	Negative	Negative	Negative	Negative	Yes	Yes	Yes	Yes	Yes	No	No	No	No	No	No	No	No	No	No	No	No	No	No	No
124	Femenine	42	Huanuco	2016-03-10	Negative	Negative	Negative	Negative	Negative	Negative	Negative	Negative	Yes	Yes	Yes	Yes	No	No	No	No	No	No	No	No	No	No	No	No	No	No	No	No
125	Masculine	22	Huanuco	2016-03-29	Positive	Negative	Negative	Negative	Negative	Negative	Negative	Negative	Yes	No	No	Yes	No	No	No	No	No	No	No	No	No	No	No	No	No	No	No	No
126	Masculine	51	Huanuco	2016-03-09	Negative	Negative	Negative	Negative	Negative	Negative	Negative	Negative	Yes	Yes	Yes	Yes	No	No	No	No	No	No	No	No	No	No	No	No	No	No	No	No
127	Masculine	20	Huanuco	2016-03-08	Negative	Negative	Negative	Negative	Negative	Negative	Negative	Negative	Yes	No	No	No	No	No	No	No	No	No	No	No	No	No	No	No	No	No	No	No
128	Femenine	19	Huanuco	2016-03-29	Positive	Negative	Negative	Negative	Negative	Negative	Negative	Negative	Yes	Yes	Yes	No	No	No	No	No	No	No	No	No	No	No	No	No	No	No	No	No
129	Masculine	3	Huanuco	2016-03-10	Positive	Negative	Negative	Negative	Negative	Negative	Negative	Negative	Yes	Yes	Yes	Yes	Yes	Yes	Yes	No	No	No	No	No	No	No	No	No	No	No	No	No
130	Masculine	4	Huanuco	2016-03-10	Positive	Negative	Negative	Negative	Negative	Negative	Negative	Negative	No	No	Yes	No	Yes	Yes	No	No	No	No	No	No	No	No	No	No	No	No	No	No
131	Femenine	28	Huanuco	2016-03-04	Negative	Positive	Negative	Negative	Negative	Negative	Negative	Negative	Yes	Yes	Yes	Yes	No	Yes	No	No	No	No	No	No	No	No	No	No	No	No	No	No
132	Femenine	4	Huanuco	2016-03-04	Negative	Negative	Negative	Negative	Negative	Negative	Negative	Negative	No	No	Yes	No	Yes	No	No	No	No	No	No	No	No	No	No	No	No	No	No	No
133	Femenine	28	Huanuco	2016-03-04	Negative	Positive	Negative	Negative	Negative	Negative	Negative	Negative	Yes	Yes	Yes	Yes	No	Yes	No	No	No	No	No	No	No	No	No	No	No	No	No	No
134	Masculine	27	Huanuco	2016-03-05	Negative	Negative	Negative	Negative	Negative	Negative	Negative	Negative	Yes	Yes	Yes	Yes	No	No	No	No	No	No	No	No	No	No	No	No	No	No	No	No
135	Masculine	35	Huanuco	2016-03-05	Negative	Positive	Negative	Negative	Negative	Negative	Negative	Negative	Yes	Yes	Yes	Yes	Yes	No	No	No	No	No	No	No	No	No	No	No	No	No	No	No
136	Femenine	7	Huanuco	2016-03-06	Negative	Positive	Negative	Negative	Negative	Negative	Negative	Negative	Yes	Yes	Yes	Yes	Yes	Yes	No	No	No	No	No	No	No	No	No	No	No	No	No	No
137	Masculine	12	Huanuco	2016-03-21	Positive	Positive	Negative	Negative	Negative	Negative	Negative	Negative	No	Yes	Yes	No	No	No	No	No	No	No	No	No	No	No	No	No	Yes	No	No	No
138	Masculine	29	Huanuco	2016-03-18	Positive	Negative	Negative	Negative	Negative	Negative	Negative	Negative	Yes	Yes	Yes	Yes	No	No	No	No	No	No	No	No	No	No	No	No	No	No	No	No
139	Femenine	9	Huanuco	2016-03-17	Positive	Negative	Negative	Negative	Negative	Negative	Negative	Negative	Yes	Yes	Yes	Yes	No	No	No	No	No	No	No	No	No	No	No	No	No	No	No	No
140	Femenine	50	Huanuco	2016-03-20	Positive	Negative	Negative	Negative	Negative	Negative	Negative	Negative	No	Yes	Yes	Yes	Yes	No	No	No	No	No	No	Yes	No	No	No	No	Yes	No	No	No
141	Femenine	1	Huanuco	2016-03-16	Positive	Negative	Negative	Negative	Negative	Negative	Negative	Negative	Yes	No	Yes	Yes	Yes	No	No	No	No	No	No	No	No	No	No	No	Yes	No	No	No
142	Masculine	32	Huanuco	2016-03-19	Positive	Negative	Negative	Negative	Negative	Negative	Negative	Negative	Yes	Yes	Yes	No	Yes	Yes	No	No	No	No	No	No	No	No	No	No	No	No	No	No
143	Femenine	15	Huanuco	2016-03-18	Positive	Positive	Negative	Negative	Negative	Negative	Negative	Negative	Yes	Yes	Yes	No	No	No	No	No	No	No	No	No	No	No	No	No	No	No	No	No
144	Femenine	31	Huanuco	2016-03-12	Negative	Negative	Negative	Negative	Negative	Negative	Negative	Negative	Yes	Yes	Yes	Yes	Yes	Yes	No	No	No	No	No	No	No	No	No	No	No	No	No	No
145	Masculine	13	Huanuco	2016-03-15	Positive	Negative	Negative	Negative	Negative	Negative	Negative	Negative	No	No	Yes	No	No	Yes	Yes	Yes	No	No	No	No	No	No	No	No	No	No	No	No
146	Masculine	8	Huanuco	2016-03-18	Positive	Negative	Negative	Negative	Negative	Negative	Negative	Negative	No	Yes	No	Yes	Yes	Yes	No	No	No	No	No	No	No	No	No	No	No	No	No	No
147	Masculine	22	Huanuco	2016-03-15	Positive	Positive	Negative	Negative	Negative	Negative	Negative	Negative	Yes	Yes	Yes	Yes	No	Yes	No	No	No	No	No	No	No	No	No	No	No	No	No	No
148	Masculine	25	Huanuco	2016-03-16	Positive	Positive	Negative	Negative	Negative	Negative	Negative	Negative	No	No	Yes	Yes	Yes	No	Yes	No	No	No	No	No	No	No	No	No	No	No	No	No
149	Femenine	21	Huanuco	2016-03-17	Positive	Negative	Negative	Negative	Negative	Negative	Negative	Negative	No	No	Yes	Yes	Yes	No	Yes	No	No	No	No	No	No	No	No	No	No	No	No	No
150	Masculine	26	Huanuco	2016-03-17	Negative	Negative	Negative	Negative	Negative	Negative	Negative	Negative	Yes	Yes	Yes	Yes	Yes	No	Yes	No	No	No	Yes	No	Yes	No	No	No	Yes	No	No	No
151	Femenine	17	Huanuco	2016-03-14	Positive	Negative	Negative	Negative	Negative	Negative	Negative	Negative	No	No	Yes	Yes	No	Yes	No	No	No	No	No	No	No	No	No	No	No	No	No	No
152	Masculine	2	Huanuco	2016-03-18	Positive	Negative	Negative	Negative	Negative	Negative	Negative	Negative	No	No	No	No	Yes	Yes	Yes	No	No	No	No	No	No	No	No	No	No	No	No	No
153	Masculine	13	Huanuco	2016-03-21	Negative	Negative	Negative	Negative	Negative	Negative	Negative	Negative	No	Yes	Yes	No	No	No	No	No	No	No	No	No	No	No	No	No	No	No	No	No
154	Masculine	20	Huanuco	2016-03-14	Negative	Negative	Negative	Negative	Negative	Negative	Negative	Negative	No	No	No	No	No	No	No	No	No	No	No	No	No	No	No	No	No	No	No	No
155	Masculine	6	Huanuco	2016-03-15	Positive	Negative	Negative	Negative	Negative	Negative	Negative	Negative	No	Yes	No	No	No	Yes	No	No	No	No	No	No	No	No	No	No	No	No	No	No
156	Femenine	1	Huanuco	2016-03-12	Negative	Negative	Negative	Negative	Negative	Negative	Negative	Negative	Yes	Yes	Yes	Yes	Yes	No	No	No	No	No	No	No	No	No	No	No	No	No	No	No
157	Femenine	4	Huanuco	2016-03-17	Negative	Negative	Negative	Negative	Negative	Negative	Negative	Negative	Yes	Yes	Yes	Yes	No	No	Yes	No	No	No	No	No	No	No	No	No	No	No	No	No
158	Masculine	13	Huanuco	2016-03-18	Positive	Negative	Negative	Negative	Negative	Negative	Negative	Negative	No	Yes	Yes	Yes	Yes	Yes	No	No	No	No	No	No	No	No	No	No	No	No	No	No
159	Femenine	26	Huanuco	2016-03-18	Negative	Negative	Negative	Negative	Negative	Negative	Negative	Negative	Yes	Yes	Yes	Yes	Yes	Yes	Yes	No	No	No	No	No	No	No	No	No	No	No	No	No
160	Masculine	13	Huanuco	2016-03-14	Negative	Negative	Negative	Negative	Negative	Negative	Negative	Negative	Yes	Yes	Yes	Yes	No	No	Yes	No	No	No	No	No	No	No	No	No	No	No	No	No
161	Masculine	11	Huanuco	2016-03-14	Negative	Negative	Negative	Negative	Negative	Negative	Negative	Negative	Yes	Yes	Yes	Yes	No	No	No	No	No	No	No	No	No	No	No	No	No	No	No	No
162	Femenine	17	Huanuco	2016-03-18	Positive	Negative	Negative	Negative	Negative	Negative	Negative	Negative	Yes	Yes	Yes	No	Yes	No	Yes	No	No	No	No	No	No	No	No	No	No	No	No	No
163	Masculine	10	Huanuco	2016-03-21	Positive	Negative	Negative	Negative	Negative	Positive	Negative	Negative	No	Yes	Yes	Yes	No	No	Yes	No	No	No	No	No	No	No	No	No	No	No	No	No
164	Femenine	25	Huanuco	2016-03-20	Positive	Negative	Negative	Negative	Negative	Positive	Negative	Negative	Yes	Yes	Yes	Yes	No	Yes	No	No	No	No	No	No	No	No	No	No	No	No	No	No
165	Masculine	19	Huanuco	2016-03-18	Positive	Positive	Negative	Negative	Negative	Negative	Negative	Negative	Yes	Yes	Yes	Yes	Yes	Yes	No	No	No	No	No	No	No	No	No	No	No	No	No	No
166	Masculine	13	Huanuco	2016-05-05	Negative	Negative	Negative	Negative	Negative	Negative	Negative	Negative	Yes	Yes	No	No	Yes	No	Yes	No	No	No	Yes	No	Yes	No	No	Yes	No	Yes	No	No
167	Masculine	23	Huanuco	2016-03-20	Negative	Negative	Negative	Negative	Negative	Negative	Negative	Negative	Yes	Yes	Yes	No	No	No	No	No	No	No	No	No	No	No	No	No	No	No	No	No
168	Femenine	47	Huanuco	2016-03-18	Negative	Negative	Negative	Negative	Negative	Negative	Negative	Negative	Yes	Yes	Yes	Yes	No	No	Yes	No	No	No	No	No	No	No	No	No	No	No	No	No
169	Femenine	31	Huanuco	2016-03-28	Negative	Positive	Negative	Negative	Negative	Negative	Negative	Negative	Yes	Yes	Yes	Yes	Yes	No	No	No	No	No	No	No	No	No	No	No	No	No	No	No
170	Femenine	46	Huanuco	2016-03-27	Positive	Negative	Negative	Negative	Negative	Negative	Negative	Negative	Yes	Yes	Yes	Yes	No	No	Yes	No	No	No	No	No	No	No	No	No	No	No	No	No
171	Femenine	5	Huanuco	2016-03-21	Negative	Negative	Negative	Negative	Negative	Negative	Negative	Negative	No	Yes	Yes	Yes	No	Yes	No	No	No	No	No	No	No	No	No	No	No	No	No	No
172	Masculine	13	Huanuco	2016-03-26	Positive	Negative	Negative	Negative	Negative	Negative	Negative	Negative	No	Yes	Yes	No	No	Yes	Yes	No	No	No	No	No	No	No	No	No	No	No	No	No
173	Femenine	35	Huanuco	2016-03-28	Negative	Negative	Negative	Negative	Negative	Negative	Negative	Negative	Yes	Yes	Yes	No	Yes	No	No	Yes	No	No	No	No	No	No	No	No	No	No	No	No
174	Femenine	20	Huanuco	2016-03-23	Negative	Negative	Negative	Negative	Negative	Negative	Negative	Negative	Yes	Yes	Yes	Yes	Yes	Yes	No	No	No	No	No	No	No	No	No	No	No	No	No	No
175	Masculine	51	Huanuco	2016-03-23	Negative	Negative	Negative	Negative	Negative	Negative	Negative	Negative	Yes	Yes	Yes	Yes	No	No	No	No	No	No	No	No	No	No	No	No	No	No	No	No
176	Femenine	23	Huanuco	2016-03-26	Negative	Negative	Negative	Negative	Negative	Negative	Negative	Negative	Yes	Yes	Yes	Yes	Yes	Yes	Yes	No	No	No	No	No	No	No	No	No	No	No	No	No
177	Femenine	27	Huanuco	2016-03-28	Negative	Negative	Negative	Negative	Negative	Negative	Negative	Negative	Yes	Yes	Yes	Yes	Yes	No	No	No	No	No	No	No	No	No	No	No	No	No	No	No
178	Masculine	18	Huanuco	2016-03-28	Negative	Negative	Negative	Negative	Negative	Negative	Negative	Negative	Yes	Yes	Yes	No	Yes	No	No	Yes	No	No	No	No	No	No	No	No	No	No	No	Yes
179	Femenine	61	Huanuco	2016-03-26	Positive	Negative	Negative	Negative	Negative	Positive	Negative	Negative	Yes	Yes	Yes	Yes	Yes	Yes	Yes	No	No	No	No	No	No	No	No	No	No	No	No	No
180	Masculine	51	Huanuco	2016-03-23	Negative	Negative	Negative	Negative	Negative	Positive	Negative	Negative	Yes	Yes	Yes	Yes	No	No	Yes	No	No	No	No	No	No	No	No	No	No	No	No	No
181	Femenine	83	Huanuco	2016-03-26	Negative	Negative	Negative	Negative	Negative	Negative	Negative	Negative	Yes	Yes	Yes	Yes	Yes	Yes	No	No	No	No	No	No	No	No	No	No	No	No	No	No
182	Masculine	17	Huanuco	2016-03-26	Positive	Negative	Negative	Negative	Negative	Negative	Negative	Negative	Yes	Yes	Yes	Yes	No	Yes	No	No	No	No	No	No	No	No	No	No	No	No	No	No
183	Femenine	14	Huanuco	2016-03-26	Negative	Positive	Negative	Negative	Negative	Positive	Negative	Negative	Yes	Yes	Yes	No	Yes	No	No	No	No	No	No	No	No	No	No	No	No	No	No	No
184	Femenine	13	Huanuco	2016-03-23	Negative	Negative	Negative	Negative	Negative	Negative	Negative	Negative	Yes	Yes	Yes	No	Yes	Yes	Yes	No	No	No	No	No	No	No	No	No	No	No	No	No
185	Masculine	36	Huanuco	2016-03-26	Negative	Negative	Negative	Negative	Negative	Positive	Negative	Negative	Yes	Yes	Yes	Yes	Yes	No	No	No	No	No	No	No	No	No	No	No	No	No	No	No
186	Femenine	22	Huanuco	2016-03-23	Negative	Positive	Negative	Negative	Negative	Negative	Negative	Negative	Yes	Yes	Yes	Yes	Yes	Yes	Yes	No	No	No	No	No	No	No	No	No	No	No	No	No
187	Femenine	57	Huanuco	2016-03-27	Negative	Positive	Negative	Negative	Negative	Negative	Negative	Negative	Yes	Yes	No	No	No	Yes	No	No	No	No	No	No	No	No	No	No	No	No	No	No
188	Masculine	15	Huanuco	2016-03-24	Negative	Negative	Negative	Negative	Negative	Positive	Positive	Negative	Yes	Yes	Yes	No	Yes	No	Yes	No	No	No	No	No	No	No	No	No	No	No	No	No
189	Masculine	13	Huanuco	2016-03-26	Negative	Negative	Negative	Negative	Negative	Negative	Negative	Negative	Yes	Yes	Yes	Yes	Yes	No	Yes	No	No	No	No	No	No	No	No	No	No	No	No	No
190	Femenine	22	Huanuco	2016-03-26	Negative	Negative	Negative	Negative	Negative	Negative	Positive	Negative	Yes	Yes	Yes	No	No	Yes	No	No	No	No	No	No	No	No	No	No	No	No	No	No
191	Femenine	5	Huanuco	2016-03-29	Negative	Negative	Negative	Negative	Negative	Negative	Negative	Negative	Yes	Yes	Yes	Yes	Yes	No	No	No	No	Yes	No	No	No	No	No	No	No	No	No	No
192	Femenine	58	Huanuco	2016-03-29	Negative	Positive	Negative	Negative	Negative	Positive	Negative	Negative	Yes	Yes	Yes	No	No	No	No	No	No	No	No	No	No	No	No	No	No	No	No	No
193	Masculine	49	Huanuco	2016-03-23	Negative	Negative	Negative	Negative	Negative	Negative	Negative	Negative	Yes	Yes	Yes	Yes	No	No	No	No	No	No	No	No	No	No	No	No	No	No	No	No
194	Masculine	27	Huanuco	2016-07-07	Negative	Negative	Negative	Negative	Negative	Negative	Negative	Negative	Yes	Yes	Yes	Yes	No	No	No	No	No	No	No	No	No	No	No	No	No	No	No	No
195	Masculine	36	Huanuco	2016-04-09	Negative	Negative	Negative	Negative	Negative	Positive	Negative	Negative	Yes	Yes	Yes	Yes	Yes	No	No	No	No	No	No	No	No	No	No	No	No	No	No	No
196	Femenine	24	Huanuco	2016-07-07	Negative	Negative	Negative	Negative	Negative	Negative	Negative	Negative	Yes	Yes	Yes	Yes	Yes	No	Yes	No	No	No	No	No	Yes	No	No	No	No	No	No	No
197	Masculine	31	Huanuco	2016-04-05	Negative	Negative	Negative	Negative	Negative	Positive	Negative	Negative	Yes	Yes	Yes	Yes	Yes	No	Yes	No	No	No	No	No	No	No	No	No	No	No	No	No
198	Masculine	16	Huanuco	2016-04-04	Negative	Positive	Negative	Negative	Negative	Negative	Negative	Negative	Yes	Yes	Yes	Yes	Yes	Yes	No	No	No	No	No	No	No	No	No	No	No	No	No	No
199	Masculine	21	Huanuco	2016-04-05	Negative	Negative	Negative	Negative	Negative	Negative	Negative	Negative	Yes	Yes	Yes	Yes	No	Yes	No	No	No	No	No	No	No	No	No	No	No	No	No	No
200	Femenine	13	Huanuco	2016-04-02	Negative	Negative	Negative	Negative	Negative	Positive	Negative	Negative	Yes	Yes	Yes	Yes	Yes	No	Yes	No	No	No	No	No	No	No	No	No	No	No	No	No
201	Femenine	20	Huanuco	2016-04-06	Negative	Negative	Negative	Negative	Negative	Negative	Negative	Negative	Yes	Yes	Yes	No	No	No	No	No	No	No	No	No	No	No	No	No	No	No	No	No
202	Femenine	25	Huanuco	2016-04-06	Negative	Negative	Negative	Negative	Negative	Negative	Negative	Negative	Yes	Yes	Yes	No	Yes	No	Yes	No	No	No	No	No	No	No	No	No	No	No	No	No
203	Femenine	51	Huanuco	2016-07-06	Negative	Negative	Negative	Negative	Negative	Negative	Negative	Negative	Yes	Yes	Yes	Yes	Yes	Yes	No	No	No	No	No	Yes	No	No	No	No	No	No	No	No
204	Masculine	35	Huanuco	2016-04-18	Negative	Positive	Negative	Negative	Negative	Negative	Negative	Negative	Yes	Yes	Yes	Yes	Yes	No	No	No	No	No	No	No	No	No	No	No	No	No	No	No
205	Femenine	41	Huanuco	2016-04-12	Negative	Negative	Negative	Negative	Negative	Negative	Negative	Negative	Yes	Yes	Yes	Yes	Yes	Yes	Yes	No	No	No	No	No	No	No	No	No	No	No	No	No
206	Masculine	11	Huanuco	2016-04-07	Negative	Negative	Negative	Negative	Negative	Negative	Negative	Negative	No	No	Yes	Yes	No	No	No	No	No	No	No	No	No	No	No	No	No	No	No	No
207	Masculine	11	Huanuco	2016-04-12	Negative	Negative	Negative	Negative	Negative	Negative	Negative	Negative	Yes	Yes	Yes	No	No	No	No	No	No	No	No	No	No	No	No	No	No	No	No	No
208	Masculine	18	Huanuco	2016-04-13	Negative	Negative	Negative	Negative	Negative	Negative	Negative	Negative	Yes	Yes	Yes	Yes	No	Yes	Yes	No	No	No	No	No	No	No	No	No	No	No	No	No
209	Femenine	33	Huanuco	2916-04-15	Negative	Positive	Negative	Negative	Negative	Negative	Negative	Negative	Yes	Yes	Yes	Yes	Yes	Yes	Yes	No	No	No	No	No	No	No	No	No	No	No	No	No
210	Femenine	38	Huanuco	2016-04-15	Negative	Negative	Negative	Negative	Negative	Negative	Negative	Negative	Yes	Yes	Yes	Yes	Yes	Yes	No	No	No	No	No	No	No	No	No	No	No	No	No	No
211	Masculine	15	Huanuco	2016-04-16	Negative	Negative	Negative	Negative	Negative	Negative	Negative	Negative	Yes	Yes	Yes	Yes	Yes	Yes	No	No	No	No	No	No	No	No	No	No	No	No	No	No
212	Masculine	24	Huanuco	2016-04-17	Negative	Negative	Negative	Negative	Negative	Negative	Negative	Negative	Yes	Yes	Yes	Yes	Yes	No	No	No	No	No	No	No	No	No	No	No	No	No	No	No
213	Femenine	8	Huanuco	2016-04-14	Negative	Negative	Negative	Negative	Negative	Negative	Negative	Negative	No	No	Yes	Yes	Yes	No	No	No	No	No	No	No	No	No	No	No	No	No	No	No
214	Femenine	63	Huanuco	2016-04-19	Negative	Negative	Negative	Negative	Negative	Negative	Negative	Negative	Yes	Yes	Yes	Yes	Yes	No	No	No	No	No	No	No	No	No	No	No	No	No	No	No
215	Masculine	64	Huanuco	2016-04-19	Negative	Negative	Negative	Negative	Negative	Negative	Negative	Negative	Yes	Yes	Yes	Yes	Yes	No	No	No	No	No	No	No	No	No	No	No	No	No	No	No
216	Masculine	3	Huanuco	2016-04-28	Negative	Negative	Negative	Negative	Negative	Negative	Negative	Negative	Yes	Yes	Yes	Yes	No	No	No	No	No	No	No	No	No	No	No	No	No	No	No	No
217	Masculine	26	Huanuco	2016-04-22	Negative	Positive	Negative	Negative	Negative	Negative	Negative	Negative	Yes	Yes	Yes	No	No	No	Yes	No	No	No	No	No	No	No	No	No	No	No	No	No
218	Masculine	19	Huanuco	2016-04-22	Negative	Positive	Negative	Negative	Negative	Negative	Negative	Negative	Yes	Yes	Yes	Yes	Yes	No	No	No	No	No	No	No	No	No	No	No	No	No	No	No
219	Masculine	29	Huanuco	2016-04-28	Negative	Negative	Negative	Negative	Negative	Negative	Positive	Negative	Yes	Yes	Yes	Yes	No	No	No	No	No	No	No	No	No	No	No	No	No	No	No	No
220	Masculine	23	Huanuco	2016-04-28	Negative	Negative	Negative	Negative	Negative	Negative	Negative	Negative	Yes	Yes	Yes	Yes	Yes	Yes	No	No	No	No	No	No	No	No	No	No	No	No	No	No
221	Masculine	15	Huanuco	2016-04-21	Negative	Negative	Negative	Negative	Negative	Negative	Negative	Negative	Yes	Yes	Yes	No	Yes	Yes	No	No	No	No	No	No	No	No	No	No	No	No	No	No
222	Masculine	28	Huanuco	2016-04-21	Negative	Positive	Negative	Negative	Negative	Positive	Negative	Negative	Yes	Yes	Yes	No	No	No	No	No	No	No	No	No	No	No	No	No	No	No	No	No
223	Femenine	24	Huanuco	2016-05-13	Negative	Negative	Negative	Negative	Negative	Negative	Negative	Negative	Yes	Yes	Yes	Yes	Yes	Yes	No	No	No	No	No	No	No	No	No	No	No	No	No	No
224	Masculine	54	Huanuco	2016-05-20	Negative	Negative	Negative	Negative	Negative	Negative	Negative	Negative	Yes	Yes	Yes	No	No	No	No	No	No	No	No	No	No	No	No	No	No	No	No	No
225	Femenine	30	Huanuco	2016-05-19	Negative	Negative	Negative	Negative	Negative	Negative	Negative	Negative	Yes	Yes	Yes	Yes	Yes	No	No	No	No	No	No	No	No	No	No	No	No	No	No	No
226	Masculine	32	Huanuco	2016-05-05	Negative	Negative	Negative	Negative	Negative	Negative	Negative	Negative	Yes	Yes	Yes	No	No	No	Yes	No	No	No	No	No	No	No	No	No	No	No	No	No
227	Femenine	65	Huanuco	2016-05-12	Negative	Negative	Negative	Negative	Negative	Negative	Negative	Negative	Yes	Yes	Yes	No	Yes	No	Yes	No	No	No	No	No	No	No	No	No	No	No	No	No
228	Femenine	4	Huanuco	2016-05-12	Negative	Negative	Negative	Negative	Negative	Negative	Negative	Negative	Yes	Yes	Yes	Yes	No	Yes	Yes	No	No	No	No	No	No	No	No	No	No	No	No	No
229	Femenine	12	Huanuco	2016-05-23	Negative	Negative	Negative	Negative	Negative	Negative	Negative	Negative	Yes	Yes	Yes	Yes	Yes	Yes	No	No	No	No	No	No	No	No	No	No	No	No	No	No
230	Femenine	18	Huanuco	2016-05-18	Negative	Negative	Negative	Negative	Negative	Negative	Negative	Negative	Yes	Yes	Yes	No	Yes	No	No	No	No	No	No	No	No	No	No	No	No	No	No	No
231	Masculine	19	Huanuco	2016-05-06	Negative	Negative	Negative	Negative	Negative	Negative	Negative	Negative	Yes	Yes	Yes	Yes	Yes	No	No	No	No	No	No	No	No	No	No	No	No	No	No	No
232	Masculine	20	Huanuco	2016-05-18	Negative	Negative	Negative	Negative	Negative	Positive	Negative	Negative	Yes	Yes	Yes	Yes	No	No	No	No	No	No	No	No	No	No	No	No	No	No	No	No
233	Femenine	8	Huanuco	2016-05-05	Negative	Positive	Negative	Negative	Negative	Negative	Negative	Negative	No	No	No	No	Yes	No	Yes	No	No	No	No	No	No	No	No	No	No	No	No	No
234	Femenine	9	Huanuco	2016-05-05	Negative	Negative	Negative	Negative	Negative	Positive	Negative	Negative	Yes	Yes	Yes	Yes	Yes	Yes	No	No	No	No	No	No	No	No	No	No	No	No	No	No
235	Masculine	34	Huanuco	2016-03-15	Negative	Negative	Negative	Negative	Negative	Negative	Negative	Negative	Yes	Yes	Yes	No	Yes	Yes	No	No	No	No	No	No	No	No	No	No	No	No	No	No
236	Femenine	21	Huanuco	2016-05-18	Negative	Positive	Negative	Negative	Negative	Negative	Negative	Negative	Yes	Yes	Yes	Yes	No	No	No	No	No	No	No	No	No	No	No	No	No	No	No	No
237	Femenine	36	Huanuco	2016-05-18	Negative	Negative	Negative	Negative	Negative	Negative	Negative	Negative	Yes	Yes	Yes	Yes	No	No	No	No	No	No	No	No	No	No	No	No	No	No	No	No
238	Masculine	13	Huanuco	2016-05-05	Positive	Negative	Negative	Negative	Negative	Negative	Positive	Negative	Yes	Yes	No	No	Yes	No	Yes	No	No	No	No	No	No	No	No	No	No	No	No	No
239	Masculine	11	Huanuco	2016-05-23	Negative	Negative	Negative	Negative	Negative	Negative	Negative	Negative	Yes	Yes	Yes	Yes	Yes	No	Yes	No	No	No	No	No	No	No	No	No	No	No	No	No
240	Femenine	7	Huanuco	2016-06-01	Positive	Negative	Negative	Negative	Negative	Negative	Negative	Negative	Yes	Yes	Yes	No	No	No	No	No	No	No	No	No	No	No	No	No	No	No	No	No
241	Femenine	18	Huanuco	2016-06-28	Negative	Negative	Negative	Negative	Negative	Negative	Negative	Negative	Yes	Yes	Yes	No	Yes	No	No	No	No	No	No	No	No	No	No	No	No	No	No	No
242	Femenine	10	Huanuco	2016-06-02	Positive	Negative	Negative	Negative	Negative	Negative	Negative	Negative	Yes	Yes	Yes	No	No	No	No	No	No	No	No	No	No	No	No	No	No	No	No	No
243	Masculine	55	Huanuco	2016-05-27	Negative	Negative	Negative	Negative	Negative	Negative	Negative	Negative	Yes	Yes	Yes	Yes	Yes	Yes	No	No	No	No	No	No	No	No	No	No	No	No	No	No
244	Masculine	3	Huanuco	2016-05-29	Negative	Negative	Negative	Negative	Negative	Negative	Negative	Negative	Yes	Yes	Yes	No	No	No	No	No	No	No	No	No	No	No	No	No	No	No	No	No
245	Masculine	19	Huanuco	2016-05-06	Negative	Negative	Negative	Negative	Negative	Negative	Negative	Negative	Yes	Yes	Yes	Yes	Yes	No	No	No	No	No	No	No	No	No	No	No	No	No	No	No
246	Femenine	17	Huanuco	2016-06-01	Negative	Negative	Negative	Negative	Negative	Negative	Negative	Negative	Yes	Yes	Yes	Yes	Yes	Yes	No	No	No	No	No	No	No	No	No	No	No	No	No	No
247	Femenine	45	Huanuco	2016-05-24	Negative	Positive	Negative	Negative	Negative	Negative	Negative	Negative	Yes	No	Yes	No	No	No	No	No	No	No	No	No	No	No	No	No	No	No	No	No
248	Femenine	53	Huanuco	2016-07-06	Negative	Negative	Negative	Negative	Negative	Negative	Negative	Negative	Yes	Yes	Yes	Yes	Yes	No	No	No	No	No	No	No	No	No	No	No	Yes	No	No	No
249	Masculine	32	Huanuco	2016-07-09	Negative	Negative	Negative	Negative	Negative	Negative	Negative	Negative	Yes	Yes	No	No	Yes	Yes	No	No	No	No	No	No	No	No	No	No	No	No	No	No
250	Femenine	25	Huanuco	2016-07-09	Negative	Positive	Negative	Negative	Negative	Positive	Negative	Negative	Yes	Yes	Yes	Yes	No	No	No	No	No	No	No	No	No	No	No	No	No	No	No	No
251	Masculine	1	Huanuco	2016-06-24	Negative	Negative	Negative	Negative	Negative	Negative	Negative	Negative	Yes	Yes	No	No	No	No	No	No	No	No	No	No	No	No	No	No	No	No	No	No
252	Masculine	10	Huanuco	2016-06-25	Positive	Negative	Negative	Negative	Negative	Negative	Negative	Negative	Yes	Yes	Yes	Yes	Yes	Yes	Yes	No	No	No	No	No	No	No	No	No	No	No	No	No
253	Femenine	8	Huanuco	2016-07-04	Negative	Negative	Negative	Negative	Negative	Negative	Negative	Negative	Yes	Yes	Yes	Yes	Yes	Yes	No	No	No	Yes	No	No	No	No	No	No	No	No	No	No
254	Masculine	22	Huanuco	2016-06-28	Negative	Negative	Negative	Negative	Negative	Negative	Negative	Negative	Yes	No	Yes	Yes	Yes	Yes	No	No	No	No	No	No	No	No	No	No	No	No	No	No
255	Femenine	22	Huanuco	2016-06-24	Negative	Negative	Negative	Negative	Negative	Negative	Negative	Negative	Yes	Yes	Yes	No	No	No	No	No	No	No	No	No	No	No	No	No	No	No	No	No
256	Femenine	46	Huanuco	2016-05-02	Negative	Negative	Negative	Negative	Negative	Negative	Negative	Negative	Yes	Yes	Yes	Yes	Yes	No	Yes	No	No	No	No	No	No	No	No	No	No	No	No	No
257	Masculine	18	Huanuco	2016-07-21	Negative	Negative	Negative	Negative	Negative	Negative	Negative	Negative	No	No	Yes	No	Yes	No	No	No	No	No	No	No	No	No	No	No	No	No	No	No
258	Masculine	19	Huanuco	2016-07-14	Negative	Negative	Negative	Negative	Negative	Negative	Negative	Negative	Yes	Yes	Yes	Yes	No	No	No	No	No	No	No	No	No	No	No	No	No	No	No	No
259	Femenine	8	Huanuco	2016-04-07	Negative	Negative	Negative	Negative	Negative	Negative	Negative	Negative	Yes	Yes	Yes	No	Yes	No	No	No	No	No	No	No	No	No	No	No	No	No	No	No
260	Masculine	19	Madre de Dios	2016-02-03	Negative	Negative	Negative	Negative	Negative	Negative	Negative	Negative	Yes	Yes	Yes	No	Yes	No	Yes	No	No	No	Yes	No	Yes	No	No	No	Yes	No	No	No
261	Masculine	42	Madre de Dios	2016-02-03	Negative	Negative	Negative	Negative	Negative	Negative	Negative	Negative	No	No	Yes	Yes	No	No	Yes	No	No	No	No	No	Yes	No	No	No	No	No	No	No
262	Femenine	3	Madre de Dios	2016-02-03	Negative	Negative	Negative	Negative	Negative	Negative	Negative	Positive	No	No	Yes	No	Yes	No	No	No	No	No	No	No	No	No	No	No	No	No	No	No
263	Femenine	28	Madre de Dios	2016-02-03	Negative	Negative	Negative	Negative	Negative	Negative	Negative	Negative	Yes	Yes	Yes	Yes	Yes	No	No	No	No	No	No	No	Yes	No	No	No	No	No	No	No
264	Masculine	34	Madre de Dios	2016-02-03	Positive	Negative	Negative	Negative	Negative	Negative	Negative	Negative	Yes	Yes	Yes	Yes	No	No	No	No	No	No	No	No	No	No	No	No	No	No	No	No
265	Masculine	32	Madre de Dios	2016-02-03	Positive	Negative	Negative	Negative	Negative	Negative	Negative	Positive	Yes	No	Yes	Yes	No	No	No	No	No	No	No	No	No	No	No	No	No	No	No	No
266	Femenine	23	Madre de Dios	2016-02-04	Negative	Negative	Negative	Negative	Negative	Negative	Negative	Negative	Yes	Yes	Yes	No	No	No	No	No	No	No	No	No	No	No	No	No	Yes	No	No	No
267	Masculine	28	Madre de Dios	2016-02-04	Negative	Negative	Negative	Negative	Negative	Negative	Negative	Negative	Yes	Yes	Yes	No	No	No	Yes	No	No	No	No	No	No	No	No	No	No	No	No	No
268	Femenine	41	Madre de Dios	2016-02-04	Negative	Negative	Negative	Negative	Negative	Negative	Negative	Negative	Yes	Yes	Yes	Yes	Yes	Yes	Yes	Yes	No	No	Yes	No	Yes	No	No	No	Yes	No	Yes	Yes
269	Masculine	40	Madre de Dios	2016-02-04	Negative	Negative	Negative	Negative	Negative	Negative	Positive	Negative	Yes	Yes	Yes	Yes	Yes	Yes	No	No	No	No	No	No	No	No	No	No	Yes	No	Yes	No
270	Masculine	89	Madre de Dios	2016-02-04	Negative	Negative	Negative	Negative	Negative	Negative	Negative	Negative	Yes	Yes	Yes	Yes	Yes	No	No	No	No	No	No	No	No	No	No	No	Yes	No	No	No
271	Masculine	17	Madre de Dios	2016-02-04	Negative	Negative	Negative	Negative	Negative	Positive	Negative	Negative	No	No	Yes	No	No	No	No	No	No	No	No	No	No	No	No	No	No	No	No	No
272	Masculine	67	Madre de Dios	2016-02-04	Negative	Negative	Negative	Negative	Negative	Negative	Negative	Negative	Yes	No	Yes	No	No	No	No	No	No	No	No	No	No	No	No	No	No	No	No	No
273	Masculine	36	Madre de Dios	2016-02-04	Positive	Negative	Negative	Negative	Negative	Negative	Negative	Negative	Yes	No	Yes	No	No	No	No	No	No	No	No	No	No	No	No	No	No	No	No	No
274	Masculine	46	Madre de Dios	2016-02-04	Negative	Negative	Negative	Negative	Negative	Negative	Positive	Negative	Yes	Yes	Yes	No	No	No	Yes	No	No	No	No	No	No	No	No	No	No	No	No	No
275	Masculine	67	Madre de Dios	2016-02-04	Negative	Negative	Negative	Negative	Negative	Negative	Negative	Positive	No	No	Yes	No	No	No	No	No	No	No	No	No	No	No	No	No	No	No	No	No
276	Masculine	35	Madre de Dios	2016-02-04	Negative	Negative	Negative	Negative	Negative	Positive	Negative	Negative	No	Yes	Yes	No	No	No	No	No	No	No	No	No	No	No	No	No	No	No	No	No
277	Femenine	35	Madre de Dios	2016-02-07	Positive	Negative	Negative	Negative	Negative	Negative	Negative	Positive	Yes	No	Yes	No	Yes	No	No	No	No	No	No	No	No	No	No	No	No	No	No	No
278	Femenine	47	Madre de Dios	2016-02-07	Negative	Negative	Negative	Negative	Negative	Negative	Negative	Negative	Yes	No	Yes	No	Yes	No	Yes	Yes	No	No	Yes	No	No	No	No	No	Yes	No	No	No
279	Masculine	40	Madre de Dios	2016-02-07	Negative	Negative	Positive	Negative	Negative	Negative	Negative	Negative	No	No	Yes	No	Yes	No	No	No	No	No	No	No	No	No	No	No	No	No	No	No
280	Masculine	52	Madre de Dios	2016-02-07	Negative	Negative	Negative	Negative	Negative	Negative	Negative	Negative	Yes	No	Yes	No	Yes	No	No	No	No	No	No	No	No	No	No	No	No	No	No	No
281	Masculine	15	Madre de Dios	2016-02-04	Negative	Negative	Negative	Negative	Negative	Negative	Negative	Negative	Yes	Yes	Yes	Yes	Yes	Yes	Yes	No	No	No	No	No	No	No	No	No	No	No	No	No
282	Masculine	29	Madre de Dios	2016-02-04	Negative	Negative	Negative	Negative	Negative	Negative	Positive	Positive	Yes	Yes	Yes	Yes	No	Yes	No	No	No	No	No	No	No	No	No	No	No	No	No	No
283	Femenine	8	Madre de Dios	2016-02-11	Negative	Negative	Negative	Negative	Negative	Negative	Negative	Positive	No	No	Yes	No	No	No	No	No	No	No	No	No	No	No	No	No	No	No	No	No
284	Masculine	31	Madre de Dios	2016-02-09	Negative	Negative	Negative	Negative	Negative	Negative	Negative	Negative	Yes	Yes	Yes	Yes	Yes	Yes	No	No	No	No	No	No	No	No	No	No	No	No	No	No
285	Masculine	9	Madre de Dios	2016-02-07	Negative	Negative	Negative	Negative	Negative	Negative	Negative	Negative	No	No	Yes	Yes	No	No	No	No	No	No	No	No	No	No	No	No	No	No	No	No
286	Femenine	20	Madre de Dios	2016-02-16	Negative	Negative	Negative	Negative	Negative	Negative	Negative	Positive	Yes	Yes	Yes	Yes	Yes	Yes	No	No	No	No	No	No	No	No	No	No	No	No	No	No
287	Masculine	25	Madre de Dios	2016-02-13	Negative	Negative	Negative	Negative	Negative	Negative	Negative	Positive	Yes	Yes	Yes	Yes	No	No	No	No	No	No	No	No	No	No	No	No	No	No	No	No
288	Masculine	6	Madre de Dios	2016-02-13	Negative	Negative	Negative	Negative	Negative	Negative	Negative	Negative	Yes	Yes	Yes	Yes	No	No	No	No	No	No	No	No	No	No	No	No	No	No	No	No
289	Femenine	40	Madre de Dios	2016-02-13	Negative	Negative	Negative	Negative	Negative	Negative	Positive	Negative	Yes	Yes	Yes	Yes	Yes	No	No	No	No	No	No	No	No	No	No	No	No	No	No	No
290	Masculine	10	Madre de Dios	2016-02-13	Negative	Negative	Negative	Negative	Negative	Negative	Negative	Positive	Yes	Yes	Yes	No	Yes	No	No	No	No	No	No	No	No	No	No	No	No	No	No	No
291	Femenine	12	Madre de Dios	2016-02-13	Negative	Negative	Negative	Negative	Negative	Negative	Negative	Negative	Yes	Yes	Yes	Yes	Yes	No	No	No	No	No	No	No	No	No	No	No	No	No	No	No
292	Masculine	27	Madre de Dios	2016-02-13	Negative	Negative	Negative	Negative	Negative	Negative	Negative	Positive	Yes	Yes	Yes	No	No	No	No	No	No	No	No	No	No	No	No	No	No	No	No	No
293	Femenine	8	Madre de Dios	2016-02-13	Negative	Negative	Negative	Negative	Negative	Negative	Negative	Positive	Yes	Yes	Yes	No	Yes	No	No	No	No	No	No	No	No	No	No	No	No	No	No	No
294	Femenine	26	Madre de Dios	2016-02-13	Negative	Negative	Negative	Negative	Negative	Negative	Negative	Negative	Yes	Yes	Yes	Yes	Yes	No	No	No	No	No	No	No	No	No	No	No	No	No	No	No
295	Femenine	27	Madre de Dios	2016-02-13	Negative	Negative	Negative	Negative	Negative	Negative	Positive	Negative	Yes	Yes	Yes	Yes	No	No	No	No	No	No	No	No	No	No	No	No	No	No	No	No
296	Masculine	23	Madre de Dios	2016-02-13	Negative	Negative	Negative	Negative	Negative	Negative	Positive	Negative	No	No	Yes	Yes	No	No	No	No	No	No	No	No	No	No	No	No	No	No	No	No
297	Masculine	16	Madre de Dios	2016-02-13	Negative	Negative	Negative	Negative	Negative	Negative	Negative	Negative	Yes	Yes	Yes	No	No	No	No	No	No	No	No	No	No	No	No	No	No	No	No	No
298	Masculine	29	Madre de Dios	2016-02-13	Negative	Negative	Negative	Negative	Negative	Negative	Negative	Negative	Yes	Yes	Yes	Yes	No	No	No	No	No	No	No	No	No	No	No	No	No	No	No	No
299	Femenine	21	Madre de Dios	2016-02-13	Negative	Negative	Negative	Negative	Negative	Negative	Negative	Negative	Yes	Yes	Yes	Yes	Yes	Yes	No	No	No	No	No	No	No	No	No	No	No	No	No	No
300	Femenine	29	Madre de Dios	2016-02-13	Negative	Negative	Negative	Negative	Negative	Negative	Negative	Negative	Yes	Yes	Yes	No	Yes	No	No	No	No	No	No	No	No	No	No	No	No	No	No	No
301	Femenine	7	Madre de Dios	2016-02-13	Negative	Negative	Negative	Negative	Negative	Negative	Negative	Negative	Yes	Yes	Yes	No	No	No	No	No	No	No	No	No	No	No	No	No	No	No	No	No
302	Femenine	6	Madre de Dios	2016-02-13	Negative	Negative	Negative	Negative	Negative	Negative	Negative	Negative	Yes	Yes	Yes	No	No	No	No	No	No	No	No	No	No	No	No	No	No	No	No	No
303	Femenine	20	Madre de Dios	2016-02-13	Negative	Negative	Negative	Negative	Negative	Negative	Negative	Negative	Yes	Yes	Yes	Yes	Yes	No	No	No	No	No	No	No	No	No	No	No	No	No	No	No
304	Femenine	41	Madre de Dios	2016-02-13	Negative	Negative	Negative	Negative	Negative	Negative	Negative	Negative	Yes	Yes	Yes	No	Yes	No	No	No	No	No	No	No	No	No	No	No	No	No	No	No
305	Masculine	27	Madre de Dios	2016-02-13	Negative	Negative	Negative	Negative	Negative	Negative	Negative	Negative	Yes	Yes	Yes	Yes	No	No	No	No	No	No	No	No	No	No	No	No	No	No	No	No
306	Masculine	17	Madre de Dios	2016-02-13	Negative	Negative	Negative	Negative	Negative	Negative	Negative	Negative	Yes	Yes	Yes	No	No	No	No	No	No	No	No	No	No	No	No	No	No	No	No	No
307	Femenine	20	Madre de Dios	2016-02-13	Negative	Negative	Negative	Negative	Negative	Negative	Negative	Negative	Yes	Yes	Yes	Yes	Yes	No	No	No	No	No	No	No	No	No	No	No	No	No	No	No
308	Femenine	38	Madre de Dios	2016-02-13	Negative	Negative	Negative	Negative	Negative	Negative	Negative	Positive	Yes	Yes	Yes	No	No	No	No	No	No	No	No	No	No	No	No	No	No	No	No	No
309	Femenine	20	Madre de Dios	2016-02-13	Positive	Negative	Negative	Negative	Negative	Negative	Negative	Negative	Yes	Yes	Yes	No	Yes	No	No	No	No	No	No	No	No	No	No	No	No	No	No	No
310	Femenine	59	Madre de Dios	2016-02-13	Positive	Negative	Negative	Negative	Negative	Negative	Negative	Negative	Yes	Yes	Yes	Yes	Yes	No	No	No	No	No	No	No	No	No	No	No	No	No	No	No
311	Masculine	19	Madre de Dios	2016-02-13	Negative	Negative	Negative	Negative	Negative	Negative	Positive	Negative	Yes	Yes	Yes	No	Yes	No	No	No	No	No	No	No	No	No	No	No	No	No	No	No
312	Masculine	22	Madre de Dios	2016-02-13	Negative	Negative	Negative	Negative	Negative	Negative	Positive	Negative	No	No	Yes	No	No	No	No	No	No	No	No	No	No	No	No	No	No	No	No	No
313	Masculine	30	Madre de Dios	2016-02-13	Negative	Negative	Negative	Negative	Negative	Negative	Negative	Negative	Yes	Yes	Yes	No	Yes	No	No	No	No	No	No	No	No	No	No	No	No	No	No	No
314	Femenine	12	Madre de Dios	2016-02-13	Negative	Negative	Negative	Negative	Negative	Negative	Negative	Positive	Yes	Yes	Yes	No	No	No	No	No	No	No	No	No	No	No	No	No	No	No	No	No
315	Femenine	47	Madre de Dios	2016-02-13	Negative	Negative	Negative	Negative	Negative	Negative	Positive	Negative	Yes	Yes	Yes	No	No	No	No	No	No	No	No	No	No	No	No	No	No	No	No	No
316	Femenine	3	Madre de Dios	2016-02-13	Negative	Negative	Negative	Negative	Negative	Negative	Negative	Negative	Yes	Yes	Yes	Yes	Yes	No	No	No	No	No	No	No	No	No	No	No	No	No	No	No
317	Masculine	29	Madre de Dios	2016-02-13	Negative	Negative	Negative	Negative	Negative	Negative	Negative	Negative	Yes	Yes	Yes	No	No	No	No	No	No	No	No	No	No	No	No	No	No	No	No	No
318	Femenine	17	Madre de Dios	2016-02-13	Negative	Negative	Negative	Negative	Negative	Negative	Negative	Negative	Yes	Yes	Yes	Yes	Yes	No	No	No	No	No	No	No	No	No	No	No	No	No	No	No
319	Masculine	13	Madre de Dios	2016-02-13	Negative	Negative	Negative	Negative	Negative	Negative	Negative	Negative	Yes	Yes	Yes	Yes	No	No	No	No	No	No	No	No	No	No	No	No	No	No	No	No
320	Masculine	57	Madre de Dios	2016-02-13	Negative	Negative	Negative	Negative	Negative	Negative	Negative	Negative	Yes	Yes	Yes	Yes	No	No	No	No	No	No	No	No	No	No	No	No	No	No	No	No
321	Femenine	14	Madre de Dios	2016-02-13	Negative	Negative	Negative	Negative	Negative	Negative	Negative	Negative	Yes	Yes	Yes	Yes	No	No	No	No	No	No	No	No	No	No	No	No	No	No	No	No
322	Masculine	29	Madre de Dios	2016-02-13	Negative	Negative	Negative	Negative	Negative	Negative	Negative	Negative	Yes	Yes	Yes	Yes	Yes	No	No	No	No	No	No	No	No	No	No	No	No	No	No	No
323	Femenine	68	Madre de Dios	2016-02-13	Negative	Negative	Negative	Negative	Negative	Negative	Negative	Negative	Yes	Yes	Yes	No	Yes	No	No	No	No	No	No	No	No	No	No	No	No	No	No	No
324	Femenine	22	Madre de Dios	2016-02-13	Negative	Negative	Negative	Negative	Negative	Negative	Negative	Negative	No	Yes	Yes	No	No	No	No	No	No	No	No	No	No	No	No	No	No	No	No	No
325	Femenine	41	Madre de Dios	2016-02-13	Negative	Negative	Negative	Negative	Negative	Negative	Negative	Negative	Yes	Yes	Yes	No	No	No	No	No	No	No	No	No	No	No	No	No	No	No	No	No
326	Masculine	43	Madre de Dios	2016-02-13	Negative	Negative	Negative	Negative	Negative	Negative	Negative	Positive	Yes	Yes	Yes	No	No	No	Yes	No	No	No	No	No	No	No	No	No	No	No	No	No
327	Femenine	27	Madre de Dios	2016-02-13	Negative	Negative	Negative	Negative	Negative	Negative	Negative	Negative	Yes	Yes	Yes	No	Yes	No	No	No	No	No	No	No	No	No	No	No	No	No	No	No
328	Masculine	24	Madre de Dios	2016-02-13	Negative	Negative	Negative	Negative	Negative	Negative	Negative	Positive	Yes	Yes	Yes	No	No	No	No	No	No	No	No	No	No	No	No	No	No	No	No	No
329	Masculine	56	Madre de Dios	2016-02-13	Negative	Negative	Negative	Negative	Negative	Negative	Negative	Negative	Yes	Yes	Yes	Yes	Yes	No	No	No	No	No	No	No	No	No	No	No	No	No	No	No
330	Masculine	22	Madre de Dios	2016-02-13	Negative	Negative	Negative	Negative	Negative	Negative	Negative	Negative	Yes	Yes	Yes	No	No	No	No	No	No	No	No	No	No	No	No	No	No	No	No	No
331	Femenine	8	Madre de Dios	2016-02-13	Negative	Negative	Negative	Negative	Negative	Negative	Negative	Negative	Yes	Yes	Yes	No	Yes	No	No	No	No	No	No	No	No	No	No	No	No	No	No	No
332	Masculine	27	Madre de Dios	2016-02-13	Negative	Negative	Negative	Negative	Negative	Negative	Negative	Positive	Yes	Yes	Yes	Yes	No	No	No	No	No	No	No	No	No	No	No	No	No	No	No	No
333	Masculine	21	Madre de Dios	2016-02-13	Negative	Negative	Negative	Negative	Negative	Negative	Negative	Negative	Yes	Yes	Yes	No	No	No	No	No	No	No	No	No	No	No	No	No	No	No	No	No
334	Masculine	15	Madre de Dios	2016-02-13	Negative	Negative	Negative	Negative	Negative	Negative	Negative	Positive	Yes	Yes	Yes	Yes	Yes	No	No	No	No	No	No	No	No	No	No	No	No	No	No	No
335	Masculine	6	Madre de Dios	2016-02-13	Negative	Negative	Negative	Negative	Negative	Negative	Negative	Negative	No	Yes	Yes	No	No	No	No	No	No	No	No	No	No	No	No	No	No	No	No	No
336	Femenine	31	Madre de Dios	2016-02-13	Negative	Negative	Negative	Negative	Negative	Negative	Negative	Negative	Yes	Yes	Yes	Yes	Yes	No	No	No	No	No	No	No	No	No	No	No	No	No	No	No
337	Femenine	10	Madre de Dios	2016-02-13	Negative	Negative	Negative	Negative	Negative	Negative	Positive	Negative	Yes	Yes	Yes	No	No	No	No	No	No	No	No	No	No	No	No	No	No	No	No	No
338	Femenine	60	Madre de Dios	2016-02-13	Negative	Negative	Negative	Negative	Negative	Negative	Negative	Positive	Yes	Yes	Yes	No	No	No	No	No	No	No	No	No	No	No	No	No	No	No	No	No
339	Femenine	3	Madre de Dios	2016-02-13	Negative	Negative	Negative	Negative	Negative	Negative	Negative	Negative	Yes	Yes	Yes	No	No	No	No	No	No	No	No	No	No	No	No	No	No	No	No	No
340	Femenine	7	Madre de Dios	2016-02-13	Negative	Negative	Negative	Negative	Negative	Negative	Negative	Negative	Yes	Yes	Yes	No	Yes	No	No	No	No	No	No	No	No	No	No	No	No	No	No	No
341	Femenine	16	Madre de Dios	2016-02-13	Negative	Negative	Negative	Negative	Negative	Negative	Negative	Negative	Yes	Yes	No	No	No	No	No	No	No	No	No	No	No	No	No	No	No	No	No	No
342	Masculine	18	Madre de Dios	2016-02-13	Negative	Negative	Negative	Negative	Negative	Negative	Negative	Negative	Yes	Yes	Yes	Yes	No	No	No	No	No	No	No	No	No	No	No	No	No	No	No	No
343	Femenine	20	Madre de Dios	2016-02-13	Negative	Negative	Negative	Negative	Negative	Negative	Negative	Positive	Yes	Yes	Yes	Yes	Yes	No	No	No	No	No	No	No	No	No	No	No	No	No	No	No
344	Masculine	36	Madre de Dios	2016-02-20	Negative	Negative	Negative	Negative	Negative	Negative	Negative	Negative	Yes	No	Yes	No	No	No	No	No	No	No	No	No	No	No	No	No	No	No	No	No
345	Femenine	20	Madre de Dios	2016-02-17	Negative	Positive	Negative	Negative	Negative	Negative	Negative	Positive	Yes	Yes	No	No	No	No	No	No	No	No	No	No	No	No	No	No	No	No	No	No
346	Masculine	47	Madre de Dios	2016-02-12	Positive	Negative	Negative	Negative	Negative	Negative	Positive	Negative	Yes	Yes	Yes	No	No	No	No	No	No	No	No	No	No	No	No	No	No	No	No	No
347	Femenine	46	Madre de Dios	2016-02-06	Positive	Positive	Negative	Negative	Negative	Negative	Positive	Negative	No	Yes	Yes	No	Yes	No	No	No	No	No	No	No	No	No	No	No	No	No	No	No
348	Femenine	6	Madre de Dios	2016-02-06	Negative	Negative	Negative	Negative	Negative	Positive	Negative	Negative	Yes	Yes	Yes	No	No	No	No	No	No	No	No	No	No	No	No	No	No	No	No	No
349	Masculine	36	Madre de Dios	2016-02-05	Negative	Negative	Negative	Negative	Negative	Negative	Negative	Negative	No	Yes	Yes	Yes	No	No	No	No	No	No	No	No	No	No	No	No	No	No	No	No
350	Masculine	31	Madre de Dios	2016-02-05	Positive	Negative	Negative	Negative	Negative	Negative	Negative	Negative	Yes	Yes	Yes	Yes	No	No	No	No	No	No	No	No	No	No	No	No	No	No	No	No
351	Masculine	25	Madre de Dios	2016-02-04	Negative	Negative	Negative	Negative	Negative	Negative	Negative	Negative	No	No	Yes	No	No	No	No	No	No	No	No	No	No	No	No	No	No	No	No	No
352	Femenine	32	Madre de Dios	2016-02-05	Negative	Negative	Negative	Negative	Negative	Negative	Negative	Negative	Yes	Yes	Yes	Yes	Yes	No	No	No	No	No	No	No	No	No	No	No	No	No	No	No
353	Femenine	24	Madre de Dios	2016-02-05	Negative	Negative	Negative	Negative	Negative	Negative	Negative	Negative	Yes	Yes	Yes	Yes	Yes	No	No	No	No	No	No	No	No	No	No	No	No	No	No	No
354	Masculine	72	Madre de Dios	2016-02-05	Negative	Negative	Negative	Negative	Negative	Negative	Negative	Negative	No	Yes	No	No	No	No	No	No	No	No	No	No	No	No	No	No	No	No	No	No
355	Masculine	21	Madre de Dios	2016-02-10	Negative	Negative	Negative	Negative	Negative	Negative	Negative	Negative	No	Yes	Yes	No	No	No	No	No	No	No	No	No	No	No	No	No	No	No	No	No
356	Femenine	26	Madre de Dios	2016-02-04	Negative	Negative	Negative	Negative	Negative	Negative	Negative	Negative	Yes	Yes	Yes	No	Yes	No	No	No	No	No	No	No	No	No	No	No	No	No	No	No
357	Masculine	31	Madre de Dios	2016-02-17	Negative	Negative	Negative	Negative	Negative	Negative	Positive	Negative	Yes	Yes	Yes	No	Yes	No	No	No	No	No	No	No	No	No	No	No	No	No	No	No
358	Femenine	50	Madre de Dios	2016-02-04	Negative	Negative	Negative	Negative	Negative	Negative	Negative	Negative	No	Yes	Yes	Yes	Yes	No	No	No	No	No	No	No	No	No	No	No	No	No	No	No
359	Masculine	57	Madre de Dios	2016-02-04	Negative	Negative	Negative	Negative	Negative	Negative	Negative	Negative	Yes	Yes	Yes	Yes	Yes	No	Yes	No	No	No	No	No	No	No	No	No	No	No	No	No
360	Femenine	40	Madre de Dios	2016-02-14	Negative	Negative	Negative	Negative	Negative	Negative	Negative	Negative	Yes	Yes	Yes	No	Yes	No	No	No	No	No	No	No	No	No	No	No	No	No	No	No
361	Femenine	59	Madre de Dios	2016-02-11	Negative	Negative	Negative	Negative	Negative	Negative	Negative	Negative	Yes	Yes	Yes	Yes	Yes	No	No	No	No	No	No	No	No	No	No	No	No	No	No	No
362	Masculine	67	Piura	2016-05-23	Negative	Positive	Negative	Negative	Negative	Negative	Positive	Negative	Yes	Yes	Yes	No	No	No	No	No	No	No	No	No	No	No	No	No	No	No	No	No
363	Masculine	35	Piura	2016-05-23	Negative	Negative	Negative	Negative	Positive	Negative	Negative	Negative	Yes	Yes	Yes	Yes	No	No	No	No	No	No	No	No	No	No	No	No	Yes	Yes	No	No
364	Femenine	32	Piura	2016-05-30	Negative	Positive	Negative	Negative	Negative	Negative	Negative	Negative	Yes	Yes	Yes	Yes	Yes	No	No	No	No	No	No	No	No	No	No	No	Yes	Yes	No	No
365	Femenine	9	Piura	2016-05-31	Positive	Negative	Negative	Negative	Negative	Negative	Negative	Negative	No	No	Yes	No	No	Yes	No	No	No	No	No	No	No	No	No	No	No	No	No	No
366	Masculine	55	Piura	2016-05-24	Negative	Positive	Negative	Negative	Negative	Negative	Positive	Negative	Yes	Yes	Yes	Yes	Yes	Yes	No	No	No	No	No	No	No	No	No	No	No	No	No	No
367	Femenine	33	Piura	2016-05-24	Negative	Negative	Negative	Negative	Negative	Negative	Negative	Negative	No	Yes	Yes	Yes	Yes	No	Yes	No	No	No	No	No	No	No	No	No	No	No	No	No
368	Femenine	66	Piura	2016-05-26	Negative	Negative	Negative	Positive	Negative	Negative	Negative	Negative	Yes	Yes	Yes	Yes	Yes	Yes	Yes	No	No	No	No	No	No	No	No	No	No	No	No	No
369	Femenine	29	Piura	2016-05-26	Negative	Positive	Negative	Negative	Negative	Negative	Negative	Negative	Yes	Yes	Yes	Yes	Yes	No	No	No	No	No	No	No	No	No	No	No	No	No	No	No
370	Femenine	39	Piura	2016-05-26	Negative	Negative	Negative	Negative	Positive	Negative	Positive	Negative	Yes	Yes	Yes	Yes	Yes	Yes	Yes	No	No	No	No	No	No	No	No	No	No	No	No	No
371	Femenine	78	Piura	2016-05-27	Positive	Negative	Negative	Negative	Positive	Negative	Negative	Negative	Yes	Yes	Yes	Yes	Yes	No	No	No	No	No	No	No	No	No	No	No	No	No	No	No
372	Femenine	6	Piura	2016-05-30	Negative	Negative	Negative	Negative	Negative	Negative	Negative	Negative	Yes	Yes	No	Yes	Yes	No	No	No	No	No	No	No	No	No	No	No	No	No	No	No
373	Femenine	13	Piura	2016-05-30	Negative	Negative	Negative	Negative	Negative	Negative	Negative	Negative	Yes	Yes	Yes	Yes	Yes	No	No	No	No	No	No	No	No	No	No	No	No	No	No	No
374	Femenine	15	Piura	2016-05-30	Negative	Negative	Positive	Negative	Positive	Negative	Negative	Negative	Yes	Yes	Yes	Yes	Yes	Yes	No	No	No	Yes	No	No	No	No	No	No	No	No	No	No
375	Femenine	10	Piura	2016-05-30	Negative	Negative	Negative	Negative	Negative	Positive	Negative	Negative	Yes	Yes	Yes	Yes	Yes	Yes	No	No	No	No	No	No	No	No	No	No	No	No	No	No
376	Femenine	8	Piura	2016-05-26	Negative	Negative	Negative	Negative	Positive	Negative	Negative	Negative	Yes	Yes	Yes	Yes	Yes	Yes	No	No	No	No	No	No	No	No	No	No	No	No	No	No
377	Masculine	13	Piura	2016-05-31	Negative	Negative	Negative	Negative	Positive	Negative	Negative	Negative	Yes	Yes	Yes	Yes	Yes	Yes	No	No	No	No	No	No	No	No	No	No	No	No	No	No
378	Femenine	20	Piura	2016-05-31	Negative	Negative	Negative	Negative	Positive	Negative	Negative	Negative	Yes	Yes	Yes	Yes	Yes	Yes	No	No	No	No	No	No	No	No	No	No	No	No	No	No
379	Femenine	3	Piura	2016-05-31	Positive	Negative	Negative	Negative	Positive	Negative	Negative	Negative	No	No	Yes	Yes	Yes	No	No	No	No	No	No	No	No	No	No	No	No	No	No	No
380	Masculine	16	Piura	2016-05-31	Negative	Negative	Negative	Negative	Negative	Negative	Negative	Negative	Yes	Yes	Yes	Yes	Yes	Yes	Yes	No	No	No	No	No	No	No	No	No	No	No	No	No
381	Femenine	2	Piura	2016-05-31	Positive	Negative	Negative	Negative	Negative	Negative	Negative	Negative	No	No	Yes	No	Yes	Yes	Yes	No	No	No	No	No	No	No	No	No	No	No	No	No
382	Masculine	59	Piura	2016-05-28	Negative	Positive	Negative	Negative	Negative	Negative	Negative	Negative	Yes	Yes	Yes	Yes	Yes	Yes	Yes	No	No	No	No	No	No	No	No	No	No	No	No	No
383	Femenine	31	Piura	2016-05-30	Negative	Negative	Negative	Negative	Negative	Negative	Negative	Negative	Yes	Yes	Yes	Yes	Yes	No	Yes	No	No	No	No	No	No	No	No	No	No	No	No	No
384	Femenine	44	Piura	2016-05-31	Negative	Negative	Negative	Negative	Negative	Negative	Negative	Negative	Yes	Yes	Yes	Yes	Yes	Yes	Yes	No	No	No	No	No	No	No	No	No	No	No	No	No
385	Femenine	12	Piura	2016-05-30	Negative	Negative	Negative	Negative	Negative	Negative	Negative	Negative	Yes	Yes	Yes	Yes	Yes	Yes	No	No	No	No	No	No	No	No	No	No	No	No	No	No
386	Masculine	7	Piura	2016-06-02	Positive	Negative	Negative	Negative	Negative	Negative	Negative	Negative	Yes	Yes	Yes	Yes	Yes	Yes	No	No	No	No	No	No	No	No	No	No	No	No	No	No
387	Femenine	37	Piura	2016-06-02	Positive	Negative	Positive	Negative	Positive	Negative	Negative	Negative	Yes	Yes	Yes	No	Yes	Yes	No	No	No	No	No	No	No	No	No	No	No	No	No	No
388	Masculine	80	Piura	2016-06-02	Negative	Negative	Negative	Negative	Positive	Negative	Negative	Negative	Yes	Yes	Yes	Yes	No	Yes	No	No	No	No	No	No	No	No	No	No	No	No	No	No
389	Femenine	11	Piura	2016-06-01	Negative	Negative	Negative	Positive	Negative	Negative	Negative	Negative	No	No	Yes	No	Yes	Yes	Yes	No	No	No	No	No	Yes	No	No	No	Yes	No	No	No
390	Femenine	9	Piura	2016-06-01	Negative	Negative	Negative	Negative	Negative	Negative	Negative	Negative	Yes	Yes	Yes	Yes	Yes	Yes	Yes	No	No	Yes	No	No	Yes	No	No	No	Yes	No	No	No
391	Femenine	29	Piura	2016-06-01	Negative	Negative	Negative	Negative	Negative	Negative	Negative	Negative	Yes	Yes	Yes	Yes	Yes	Yes	Yes	No	No	No	No	No	Yes	No	No	No	No	No	No	No
392	Femenine	13	Piura	2016-06-01	Positive	Negative	Negative	Negative	Negative	Negative	Negative	Negative	Yes	Yes	No	No	No	Yes	No	No	No	No	No	No	No	No	No	No	No	No	No	No
393	Femenine	9	Piura	2016-06-01	Positive	Negative	Negative	Negative	Negative	Negative	Negative	Negative	Yes	Yes	Yes	No	No	No	Yes	No	No	No	No	No	No	No	No	No	No	No	No	No
394	Masculine	7	Piura	2016-06-01	Positive	Negative	Negative	Negative	Positive	Negative	Negative	Negative	No	Yes	Yes	Yes	Yes	Yes	No	No	No	No	No	No	No	No	No	No	No	Yes	No	No
395	Masculine	37	Piura	2016-05-31	Positive	Negative	Negative	Negative	Negative	Negative	Negative	Negative	Yes	Yes	Yes	Yes	Yes	Yes	No	No	No	No	No	No	No	No	No	No	No	No	No	No
396	Masculine	34	Piura	2016-05-31	Negative	Negative	Negative	Negative	Negative	Negative	Negative	Negative	Yes	No	Yes	No	No	No	No	No	No	No	No	No	No	No	No	No	No	No	No	No
397	Masculine	2	Piura	2016-06-01	Negative	Negative	Negative	Negative	Negative	Negative	Negative	Negative	No	Yes	No	Yes	Yes	No	No	No	No	No	No	No	No	No	No	No	No	No	No	No
398	Masculine	86	Piura	2016-06-01	Positive	Negative	Negative	Negative	Positive	Negative	Negative	Negative	Yes	No	Yes	No	Yes	Yes	No	No	No	No	No	No	No	No	No	No	No	No	No	No
399	Masculine	6	Piura	2016-06-03	Positive	Positive	Negative	Negative	Positive	Negative	Negative	Negative	No	Yes	Yes	No	Yes	No	No	No	No	No	No	No	No	No	No	No	No	No	No	No
400	Femenine	68	Piura	2016-06-01	Negative	Positive	Negative	Negative	Positive	Negative	Negative	Negative	Yes	Yes	Yes	No	Yes	No	No	No	No	No	No	No	No	No	No	No	No	No	No	No
401	Masculine	2	Piura	2016-05-31	Positive	Negative	Negative	Negative	Negative	Negative	Negative	Negative	No	No	No	No	Yes	No	No	No	No	No	No	No	No	No	No	No	No	No	No	No
402	Masculine	7	Piura	2016-05-31	Negative	Negative	Negative	Negative	Negative	Negative	Negative	Negative	No	Yes	Yes	No	Yes	Yes	Yes	No	No	No	No	No	No	No	No	No	No	No	No	No
403	Masculine	24	Piura	2016-05-31	Negative	Negative	Negative	Negative	Negative	Negative	Positive	Negative	Yes	Yes	Yes	Yes	Yes	Yes	No	No	No	No	No	No	No	No	No	No	No	No	No	No
404	Femenine	72	Piura	2016-05-31	Negative	Negative	Negative	Negative	Negative	Negative	Negative	Negative	Yes	Yes	Yes	No	Yes	No	No	No	No	No	No	No	No	No	No	No	No	No	No	No
405	Masculine	8	Piura	2016-05-31	Positive	Negative	Negative	Negative	Negative	Negative	Negative	Negative	No	Yes	Yes	Yes	Yes	Yes	No	No	No	No	No	No	No	No	No	No	No	No	No	No
406	Masculine	60	Piura	2016-05-31	Positive	Negative	Negative	Negative	Positive	Negative	Negative	Negative	Yes	Yes	Yes	Yes	Yes	No	No	No	No	No	No	No	No	No	No	No	No	No	No	No
407	Femenine	57	Piura	2016-05-31	Negative	Negative	Negative	Negative	Negative	Positive	Negative	Negative	Yes	Yes	Yes	Yes	Yes	No	Yes	No	No	No	No	No	No	No	No	No	No	No	No	No
408	Femenine	24	Piura	2016-05-31	Negative	Negative	Negative	Negative	Negative	Negative	Positive	Negative	Yes	Yes	Yes	No	Yes	No	Yes	No	No	No	No	No	No	No	No	No	No	No	No	No
409	Femenine	2	Piura	2016-05-31	Negative	Negative	Negative	Negative	Negative	Negative	Negative	Negative	No	Yes	No	Yes	Yes	Yes	No	No	No	No	No	No	No	No	No	No	No	No	No	No
410	Femenine	53	Piura	2016-05-31	Negative	Negative	Negative	Negative	Positive	Negative	Negative	Negative	Yes	Yes	Yes	Yes	Yes	No	No	No	No	No	No	No	No	No	No	No	No	No	No	No
411	Femenine	53	Piura	2016-05-31	Positive	Negative	Negative	Negative	Positive	Negative	Negative	Negative	Yes	Yes	Yes	Yes	Yes	No	Yes	No	No	No	No	No	No	No	No	No	No	No	No	No
412	Masculine	48	Piura	2016-05-31	Negative	Negative	Negative	Negative	Negative	Negative	Negative	Negative	Yes	Yes	Yes	Yes	Yes	Yes	No	No	No	No	No	No	No	No	No	No	No	No	No	No
413	Masculine	73	Piura	2016-05-31	Negative	Positive	Negative	Positive	Negative	Negative	Negative	Negative	Yes	Yes	Yes	Yes	Yes	Yes	No	No	No	No	No	No	No	No	No	No	No	No	No	No
414	Masculine	26	Piura	2016-05-30	Positive	Negative	Positive	Negative	Positive	Negative	Negative	Negative	Yes	Yes	Yes	Yes	Yes	No	Yes	No	No	No	No	No	No	No	No	No	No	No	No	No
415	Femenine	26	Piura	2016-05-30	Negative	Negative	Negative	Negative	Negative	Positive	Positive	Negative	Yes	Yes	Yes	Yes	Yes	Yes	No	No	No	No	No	No	No	No	No	No	No	No	No	No
416	Masculine	60	Piura	2016-05-30	Positive	Negative	Negative	Negative	Negative	Negative	Positive	Negative	Yes	Yes	Yes	Yes	Yes	Yes	No	No	No	No	No	No	No	No	No	No	No	No	No	No
417	Femenine	40	Piura	2016-05-30	Positive	Negative	Negative	Negative	Negative	Negative	Positive	Negative	Yes	Yes	Yes	Yes	Yes	Yes	No	No	No	No	No	No	No	No	No	No	No	No	No	No
418	Femenine	64	Piura	2016-05-30	Positive	Negative	Negative	Negative	Negative	Negative	Negative	Negative	Yes	Yes	Yes	No	Yes	No	No	No	No	No	No	No	No	No	No	No	No	No	No	No
419	Femenine	24	Piura	2016-05-30	Positive	Positive	Negative	Negative	Negative	Negative	Negative	Negative	No	No	Yes	Yes	No	No	Yes	No	No	No	No	No	No	No	No	No	No	No	No	No
420	Masculine	35	Piura	2016-05-30	Positive	Negative	Negative	Negative	Positive	Negative	Negative	Negative	Yes	Yes	Yes	Yes	Yes	Yes	No	No	No	No	No	No	No	No	No	No	No	No	No	No
421	Femenine	31	Piura	2016-05-30	Negative	Positive	Negative	Negative	Negative	Negative	Positive	Negative	No	Yes	Yes	Yes	No	No	No	No	No	No	No	No	No	No	No	No	No	No	No	No
422	Femenine	79	Piura	2016-06-01	Positive	Negative	Negative	Negative	Positive	Negative	Negative	Negative	Yes	Yes	Yes	No	Yes	No	No	No	No	No	No	No	No	No	No	No	No	No	No	No
423	Masculine	21	Piura	2016-06-01	Negative	Positive	Negative	Negative	Negative	Negative	Negative	Negative	Yes	Yes	Yes	Yes	Yes	No	No	No	No	No	No	No	No	No	No	No	No	No	No	No
424	Masculine	46	Piura	2016-06-01	Negative	Negative	Negative	Negative	Negative	Negative	Negative	Negative	Yes	Yes	Yes	No	Yes	No	No	No	No	No	No	No	No	No	No	No	No	No	No	No
425	Masculine	44	Piura	2016-06-03	Negative	Negative	Negative	Negative	Positive	Negative	Negative	Negative	Yes	Yes	Yes	Yes	Yes	No	No	No	No	No	No	No	No	No	No	No	No	No	No	No
426	Masculine	75	Piura	2016-06-03	Positive	Positive	Negative	Negative	Negative	Negative	Positive	Negative	Yes	Yes	Yes	No	Yes	No	No	No	No	No	No	No	No	No	No	No	No	No	No	No
427	Masculine	17	Piura	2016-06-03	Negative	Positive	Negative	Negative	Positive	Negative	Negative	Negative	Yes	Yes	Yes	Yes	Yes	No	No	No	No	No	No	No	No	No	No	No	No	No	No	No
428	Femenine	55	Piura	2016-06-03	Positive	Negative	Negative	Negative	Negative	Negative	Negative	Negative	Yes	Yes	Yes	Yes	Yes	No	No	No	No	No	No	No	No	No	No	No	No	No	No	No
429	Femenine	72	Piura	2016-06-03	Negative	Positive	Negative	Negative	Negative	Negative	Negative	Negative	Yes	Yes	No	Yes	No	No	Yes	No	No	No	No	No	No	No	No	No	No	No	No	No
430	Femenine	20	Piura	2016-06-06	Negative	Negative	Positive	Negative	Negative	Negative	Positive	Negative	Yes	Yes	Yes	Yes	Yes	Yes	Yes	No	No	No	No	No	No	No	No	No	No	No	No	No
431	Femenine	37	Piura	2016-06-06	Negative	Negative	Negative	Negative	Negative	Negative	Negative	Negative	Yes	Yes	Yes	Yes	Yes	No	No	No	No	No	No	No	No	No	No	No	No	No	No	No
432	Femenine	20	Piura	2016-06-06	Negative	Positive	Positive	Negative	Negative	Positive	Negative	Negative	Yes	No	Yes	Yes	No	No	No	No	No	No	No	No	No	No	No	No	No	No	No	No
433	Femenine	7	Piura	2016-06-06	Positive	Negative	Negative	Negative	Negative	Negative	Negative	Negative	Yes	Yes	Yes	No	Yes	Yes	No	No	No	No	No	No	No	No	No	No	No	No	No	No
434	Masculine	78	Piura	2016-06-06	Negative	Positive	Negative	Negative	Negative	Negative	Negative	Negative	No	Yes	Yes	Yes	No	No	No	No	No	No	No	No	No	No	No	No	No	No	No	No
435	Femenine	69	Piura	2016-06-06	Negative	Positive	Negative	Negative	Positive	Negative	Negative	Negative	Yes	Yes	Yes	Yes	Yes	No	Yes	No	No	No	No	No	No	No	No	No	No	No	No	No
436	Masculine	51	Piura	2016-06-06	Negative	Positive	Positive	Negative	Negative	Negative	Negative	Negative	Yes	No	Yes	Yes	Yes	No	No	No	No	No	No	No	No	No	No	No	No	No	No	No
437	Masculine	16	Piura	2016-06-07	Negative	Negative	Negative	Negative	Negative	Negative	Negative	Negative	Yes	Yes	Yes	No	No	No	Yes	No	No	No	No	No	No	No	No	No	No	No	No	No
438	Masculine	16	Piura	2016-06-06	Negative	Negative	Negative	Negative	Negative	Positive	Positive	Negative	Yes	Yes	Yes	Yes	No	No	No	No	No	No	No	No	No	No	No	No	Yes	No	No	No
439	Masculine	9	Piura	2016-06-01	Positive	Negative	Negative	Negative	Negative	Negative	Negative	Negative	Yes	Yes	Yes	Yes	No	Yes	No	No	No	No	No	No	No	No	No	No	No	No	No	No
440	Masculine	41	Piura	2016-06-01	Negative	Negative	Negative	Negative	Negative	Negative	Negative	Negative	Yes	Yes	Yes	No	Yes	No	Yes	No	No	No	No	No	No	No	No	No	Yes	No	No	No
441	Masculine	5	Piura	2016-06-01	Positive	Negative	Negative	Negative	Negative	Negative	Negative	Negative	Yes	Yes	Yes	No	No	Yes	No	No	No	No	No	No	No	No	No	No	No	No	No	No
442	Femenine	43	Piura	2016-06-01	Negative	Positive	Negative	Negative	Negative	Negative	Negative	Negative	Yes	Yes	Yes	Yes	Yes	Yes	No	No	No	No	No	No	No	No	No	No	Yes	No	Yes	No
443	Femenine	19	Piura	2016-06-02	Negative	Negative	Negative	Negative	Negative	Negative	Positive	Negative	Yes	Yes	Yes	Yes	No	No	No	No	No	No	No	No	No	No	No	No	Yes	No	No	No
444	Femenine	36	Piura	2016-06-02	Negative	Positive	Negative	Negative	Negative	Negative	Negative	Negative	Yes	Yes	Yes	Yes	Yes	No	No	No	No	No	No	No	No	No	No	No	No	No	No	No
445	Masculine	40	Piura	2016-06-02	Positive	Negative	Positive	Negative	Negative	Negative	Negative	Negative	Yes	Yes	Yes	Yes	Yes	No	Yes	No	No	No	No	No	No	No	No	No	No	No	No	No
446	Femenine	77	Piura	2016-06-07	Positive	Positive	Negative	Negative	Negative	Negative	Negative	Negative	Yes	Yes	Yes	No	Yes	No	No	No	No	No	No	No	No	No	No	No	No	No	No	No
447	Masculine	49	Piura	2016-06-07	Negative	Negative	Negative	Negative	Negative	Positive	Negative	Negative	Yes	Yes	Yes	Yes	Yes	Yes	Yes	No	No	No	No	No	Yes	No	No	No	No	No	No	No
448	Masculine	48	Piura	2016-06-07	Negative	Negative	Negative	Negative	Negative	Negative	Negative	Negative	Yes	Yes	Yes	Yes	Yes	No	No	No	No	No	No	No	No	No	No	No	No	No	No	No
449	Femenine	56	Piura	2016-06-08	Negative	Negative	Negative	Negative	Negative	Negative	Negative	Negative	Yes	Yes	Yes	Yes	Yes	Yes	No	No	No	No	No	No	No	No	No	No	No	No	No	No
450	Femenine	49	Piura	2016-06-05	Negative	Negative	Negative	Negative	Negative	Negative	Positive	Negative	Yes	Yes	Yes	Yes	Yes	No	No	No	No	No	No	No	No	No	No	No	No	No	No	No
451	Femenine	31	Piura	2016-06-01	Negative	Positive	Negative	Positive	Negative	Negative	Negative	Negative	Yes	No	Yes	Yes	Yes	No	No	No	No	No	No	No	No	No	No	No	No	No	No	No
452	Femenine	46	Piura	2016-06-08	Negative	Positive	Negative	Positive	Negative	Negative	Negative	Negative	Yes	Yes	Yes	Yes	Yes	No	No	No	No	No	No	No	No	No	No	No	No	No	No	No
453	Femenine	17	Piura	2016-06-11	Negative	Positive	Negative	Negative	Negative	Negative	Negative	Negative	Yes	Yes	Yes	Yes	Yes	No	No	No	No	No	No	No	No	No	No	No	No	No	No	No
454	Femenine	27	Piura	2016-06-11	Negative	Negative	Negative	Negative	Negative	Negative	Positive	Negative	Yes	Yes	Yes	Yes	Yes	No	Yes	No	No	No	No	No	Yes	No	No	No	No	No	No	No
455	Masculine	44	Piura	2016-06-08	Negative	Positive	Negative	Negative	Negative	Negative	Negative	Negative	Yes	Yes	Yes	Yes	Yes	Yes	No	No	No	No	No	No	No	No	No	No	No	No	No	No
456	Femenine	76	Piura	2016-06-11	Negative	Positive	Negative	Negative	Negative	Negative	Negative	Negative	Yes	Yes	Yes	Yes	No	No	No	No	No	No	No	No	No	No	No	No	No	No	No	No
457	Femenine	5	Piura	2016-06-11	Positive	Negative	Negative	Negative	Positive	Negative	Positive	Negative	No	No	Yes	Yes	Yes	No	No	No	No	No	No	No	No	No	No	No	No	No	No	No
458	Femenine	45	Piura	2016-06-13	Negative	Positive	Negative	Negative	Negative	Positive	Positive	Negative	Yes	Yes	Yes	Yes	Yes	Yes	No	No	No	No	No	No	No	No	No	No	No	No	No	No
459	Femenine	16	Piura	2016-06-13	Negative	Negative	Negative	Negative	Negative	Negative	Positive	Negative	Yes	Yes	Yes	Yes	Yes	Yes	No	No	No	No	No	No	No	No	No	No	No	No	No	No
460	Masculine	22	Piura	2016-05-27	Negative	Negative	Negative	Negative	Negative	Negative	Negative	Negative	Yes	Yes	Yes	Yes	Yes	Yes	Yes	No	No	No	No	No	No	No	No	No	No	No	No	No
461	Masculine	56	Piura	2016-03-16	Negative	Negative	Negative	Negative	Positive	Negative	Negative	Negative	Yes	No	Yes	Yes	Yes	Yes	No	No	No	No	No	No	No	No	No	No	No	No	No	No
462	Masculine	48	Piura	2016-05-23	Negative	Positive	Negative	Negative	Negative	Negative	Negative	Negative	Yes	Yes	Yes	No	No	No	No	No	No	No	No	No	No	No	No	No	No	No	No	No
463	Femenine	70	Piura	2016-05-17	Negative	Negative	Negative	Negative	Negative	Negative	Negative	Negative	Yes	Yes	Yes	No	Yes	Yes	No	No	No	No	No	No	No	No	No	No	No	No	No	No
464	Femenine	14	Piura	2016-05-19	Negative	Negative	Negative	Negative	Negative	Negative	Negative	Negative	Yes	Yes	Yes	No	No	Yes	No	No	No	No	No	No	No	No	No	No	No	No	No	No
465	Masculine	33	Piura	2016-02-23	Positive	Negative	Negative	Negative	Negative	Negative	Negative	Negative	No	No	Yes	Yes	No	Yes	No	No	No	No	No	No	No	No	No	No	No	No	No	No
466	Masculine	19	Piura	2016-05-13	Positive	Negative	Negative	Negative	Positive	Negative	Negative	Negative	Yes	Yes	Yes	Yes	Yes	No	No	No	No	No	No	No	No	No	No	No	Yes	No	Yes	No
467	Masculine	11	Piura	2016-04-29	Negative	Negative	Negative	Negative	Positive	Negative	Negative	Negative	Yes	Yes	Yes	Yes	Yes	Yes	No	No	No	No	No	No	No	No	No	No	No	No	No	No
468	Femenine	39	Piura	2016-03-17	Negative	Negative	Negative	Negative	Negative	Negative	Negative	Negative	Yes	Yes	Yes	Yes	No	Yes	No	No	No	No	No	No	No	No	No	No	No	No	No	No
469	Masculine	35	Piura	2016-04-16	Negative	Negative	Negative	Negative	Negative	Negative	Negative	Negative	Yes	Yes	Yes	Yes	No	Yes	No	No	No	No	No	No	No	No	No	No	No	No	No	No
470	Femenine	54	Piura	2016-06-02	Negative	Negative	Negative	Negative	Negative	Negative	Negative	Negative	Yes	Yes	Yes	Yes	Yes	No	Yes	No	No	No	No	No	No	No	No	No	No	No	No	No
471	Masculine	9	Piura	2016-04-09	Negative	Negative	Negative	Negative	Negative	Negative	Negative	Negative	Yes	No	No	Yes	Yes	Yes	No	No	No	Yes	No	No	No	No	No	No	No	No	No	No
472	Masculine	65	Piura	2016-04-09	Negative	Negative	Negative	Negative	Negative	Positive	Negative	Negative	Yes	Yes	Yes	Yes	No	No	No	No	No	No	No	No	No	No	No	No	No	No	No	No
473	Masculine	22	Piura	2016-06-06	Negative	Negative	Negative	Negative	Negative	Positive	Negative	Negative	Yes	Yes	Yes	Yes	Yes	No	No	No	No	No	No	No	No	No	No	No	No	No	No	No
474	Femenine	49	Piura	2016-06-06	Negative	Negative	Negative	Negative	Negative	Negative	Negative	Negative	No	Yes	Yes	Yes	Yes	No	No	No	No	No	No	No	No	No	No	No	No	No	No	No
475	Masculine	80	Piura	2016-06-06	Negative	Positive	Negative	Negative	Negative	Negative	Negative	Negative	Yes	Yes	Yes	Yes	Yes	No	No	No	No	No	No	No	No	No	No	No	No	No	No	No
476	Masculine	49	Piura	2016-06-06	Negative	Negative	Negative	Negative	Negative	Negative	Negative	Negative	Yes	Yes	Yes	Yes	No	No	No	No	No	No	No	No	No	No	No	No	No	No	No	No
477	Masculine	57	Piura	2016-06-06	Negative	Negative	Negative	Negative	Negative	Negative	Positive	Negative	No	Yes	Yes	Yes	Yes	No	No	No	No	No	No	No	No	No	No	No	No	No	No	No
478	Femenine	4	Piura	2016-06-06	Negative	Positive	Negative	Negative	Positive	Negative	Negative	Negative	No	Yes	Yes	No	Yes	Yes	No	No	No	No	No	No	No	No	No	No	No	No	No	No
479	Masculine	1	Piura	2016-06-06	Negative	Negative	Negative	Negative	Positive	Negative	Negative	Negative	No	Yes	Yes	No	Yes	No	No	No	No	No	No	No	No	No	No	No	No	No	No	No
480	Masculine	71	Piura	2016-06-08	Negative	Negative	Negative	Negative	Negative	Negative	Negative	Negative	No	Yes	Yes	No	Yes	No	No	No	No	No	No	No	No	No	No	No	No	No	No	No
481	Masculine	68	Piura	2016-06-08	Negative	Positive	Negative	Negative	Negative	Positive	Negative	Negative	Yes	Yes	Yes	Yes	Yes	No	No	No	No	No	No	No	No	No	No	No	No	No	No	No
482	Femenine	35	Piura	2016-06-08	Negative	Positive	Negative	Negative	Negative	Negative	Positive	Negative	Yes	Yes	Yes	Yes	Yes	No	Yes	No	No	No	Yes	No	No	No	No	No	No	No	No	No
483	Femenine	54	Piura	2016-06-09	Negative	Negative	Negative	Negative	Negative	Negative	Positive	Negative	Yes	Yes	Yes	Yes	Yes	Yes	Yes	No	No	No	No	No	No	No	No	No	No	No	No	No
484	Masculine	46	Piura	2016-06-09	Negative	Negative	Negative	Negative	Negative	Positive	Negative	Negative	Yes	No	Yes	No	No	No	No	No	No	No	No	No	No	No	No	No	No	No	No	No
485	Femenine	13	Piura	2016-06-09	Positive	Negative	Negative	Negative	Negative	Negative	Positive	Negative	Yes	Yes	Yes	No	Yes	Yes	No	No	No	No	No	No	No	No	No	No	No	No	No	No
486	Femenine	16	Piura	2016-06-10	Positive	Negative	Negative	Negative	Negative	Negative	Positive	Negative	No	Yes	Yes	Yes	Yes	Yes	No	No	No	No	No	No	No	No	No	No	No	No	No	No
487	Femenine	56	Piura	2016-06-06	Negative	Negative	Negative	Negative	Negative	Positive	Negative	Negative	Yes	No	Yes	Yes	Yes	Yes	No	No	No	No	No	No	No	No	No	No	No	No	No	No
488	Masculine	60	Piura	2016-06-09	Positive	Negative	Negative	Negative	Negative	Negative	Negative	Negative	Yes	Yes	Yes	Yes	No	Yes	No	No	No	No	No	No	No	No	No	No	No	No	No	No
489	Femenine	54	Piura	2016-06-10	Negative	Negative	Negative	Negative	Negative	Negative	Negative	Negative	Yes	Yes	Yes	Yes	No	No	No	No	No	No	No	No	No	No	No	No	No	No	No	No
490	Femenine	27	Piura	2016-06-10	Negative	Negative	Negative	Negative	Negative	Negative	Negative	Negative	No	Yes	Yes	Yes	Yes	No	No	No	No	No	No	No	No	No	No	No	No	No	No	No
491	Femenine	9	Piura	2016-06-06	Negative	Negative	Negative	Negative	Positive	Negative	Positive	Negative	Yes	No	Yes	Yes	Yes	Yes	Yes	No	No	No	No	No	No	No	No	No	No	No	No	No
492	Femenine	61	Piura	2016-06-06	Negative	Negative	Negative	Negative	Negative	Negative	Negative	Negative	Yes	Yes	Yes	Yes	No	No	No	No	No	No	No	No	No	No	No	No	No	No	No	No
493	Femenine	11	Piura	2016-06-09	Negative	Negative	Negative	Negative	Negative	Negative	Positive	Negative	Yes	Yes	Yes	No	Yes	No	No	No	No	No	No	No	No	No	No	No	No	No	No	No
494	Masculine	64	Piura	2016-06-10	Positive	Negative	Negative	Negative	Negative	Negative	Negative	Negative	Yes	Yes	Yes	Yes	Yes	No	No	No	Yes	No	No	No	No	No	No	No	Yes	No	Yes	No
495	Femenine	74	Piura	2016-06-10	Positive	Negative	Negative	Negative	Negative	Negative	Positive	Negative	Yes	Yes	Yes	Yes	Yes	No	No	No	No	No	No	No	No	No	No	No	No	No	No	No
496	Femenine	4	Piura	2016-06-06	Negative	Negative	Negative	Negative	Negative	Negative	Negative	Negative	Yes	Yes	Yes	No	No	Yes	No	No	No	No	No	No	No	No	No	No	No	No	No	No
497	Masculine	26	Piura	2016-06-06	Positive	Negative	Negative	Negative	Negative	Negative	Positive	Negative	No	Yes	Yes	Yes	No	No	Yes	No	No	No	No	No	No	No	No	No	No	No	No	No
498	Femenine	3	Piura	2016-06-06	Negative	Negative	Negative	Negative	Negative	Negative	Negative	Negative	No	Yes	Yes	No	Yes	Yes	No	No	No	No	No	No	No	No	No	No	No	No	No	No
499	Femenine	55	Piura	2016-06-09	Negative	Negative	Negative	Negative	Negative	Negative	Negative	Negative	Yes	Yes	Yes	No	Yes	No	Yes	No	No	No	No	No	No	No	No	No	No	No	No	No
500	Femenine	36	Piura	2016-06-11	Negative	Negative	Negative	Negative	Negative	Negative	Negative	Negative	Yes	Yes	Yes	Yes	Yes	Yes	No	No	No	No	No	No	No	No	No	No	No	No	No	No
501	Masculine	16	Piura	2016-06-11	Positive	Negative	Negative	Negative	Negative	Negative	Negative	Negative	Yes	Yes	Yes	No	Yes	No	No	No	No	No	No	No	No	No	No	No	No	No	No	No
502	Femenine	45	Piura	2016-06-11	Negative	Negative	Negative	Negative	Negative	Negative	Negative	Negative	No	Yes	Yes	Yes	Yes	Yes	No	No	No	No	No	No	No	No	No	No	No	No	No	No
503	Femenine	41	Piura	2016-06-11	Positive	Negative	Negative	Negative	Negative	Negative	Negative	Negative	Yes	Yes	Yes	Yes	Yes	No	No	No	No	No	No	No	No	No	No	No	No	No	No	No
504	Masculine	77	Piura	2016-06-14	Negative	Negative	Negative	Negative	Negative	Negative	Negative	Negative	Yes	Yes	Yes	Yes	Yes	No	No	No	No	No	No	No	No	No	No	No	No	No	No	No
505	Femenine	11	Piura	2016-06-16	Positive	Positive	Negative	Negative	Negative	Negative	Negative	Negative	No	No	No	No	No	No	Yes	No	No	No	No	No	No	No	No	No	No	No	No	No
506	Masculine	14	Piura	2016-06-16	Positive	Negative	Negative	Negative	Negative	Negative	Negative	Negative	No	Yes	Yes	No	Yes	Yes	No	No	No	No	No	No	No	No	No	No	No	No	No	No
507	Femenine	13	Piura	2016-06-15	Positive	Negative	Negative	Negative	Negative	Negative	Positive	Negative	No	Yes	Yes	No	Yes	Yes	No	No	No	No	No	No	No	No	No	No	No	No	No	No
508	Masculine	64	Piura	2016-06-16	Negative	Negative	Negative	Negative	Positive	Negative	Negative	Negative	Yes	Yes	Yes	Yes	Yes	No	No	No	No	No	No	No	No	No	No	No	No	No	No	No
509	Femenine	48	Piura	2016-06-13	Negative	Negative	Negative	Negative	Negative	Negative	Negative	Negative	Yes	Yes	Yes	Yes	Yes	No	No	No	No	No	No	No	No	No	No	No	No	No	No	No
510	Masculine	7	Piura	2016-06-16	Negative	Positive	Negative	Negative	Negative	Negative	Negative	Negative	Yes	Yes	Yes	Yes	No	Yes	No	No	No	No	No	No	No	No	No	No	No	No	No	No
511	Masculine	8	Piura	2016-06-10	Negative	Negative	Negative	Negative	Positive	Negative	Negative	Negative	Yes	Yes	Yes	Yes	Yes	Yes	No	No	No	No	No	No	No	No	No	No	No	No	No	No
512	Masculine	43	Piura	2016-06-11	Positive	Negative	Positive	Negative	Negative	Negative	Negative	Negative	Yes	Yes	Yes	No	Yes	No	No	No	No	No	No	No	No	No	No	No	No	No	No	No
513	Femenine	2	Piura	2016-06-14	Negative	Negative	Negative	Negative	Negative	Negative	Negative	Negative	No	No	Yes	No	Yes	Yes	No	No	No	No	No	No	No	No	No	No	No	No	No	No
514	Masculine	52	Piura	2016-06-14	Negative	Negative	Negative	Negative	Positive	Positive	Negative	Negative	Yes	Yes	Yes	Yes	No	No	No	No	No	No	No	No	No	No	No	No	No	No	No	No
515	Masculine	8	Piura	2016-06-16	Positive	Positive	Negative	Negative	Positive	Negative	Negative	Negative	Yes	Yes	Yes	Yes	Yes	No	No	No	No	No	No	No	No	No	No	No	No	No	No	No
516	Masculine	10	Piura	2016-06-13	Negative	Negative	Negative	Negative	Negative	Negative	Negative	Negative	No	No	Yes	No	Yes	Yes	Yes	No	No	No	No	No	No	No	No	No	No	No	No	No
517	Femenine	56	Piura	2016-06-13	Negative	Positive	Positive	Negative	Negative	Negative	Negative	Negative	Yes	Yes	Yes	Yes	No	No	No	No	No	No	No	No	No	No	No	No	No	No	No	No
518	Masculine	2	Piura	2016-06-13	Positive	Positive	Negative	Negative	Negative	Negative	Negative	Negative	Yes	No	Yes	No	No	Yes	No	No	No	No	No	No	No	No	No	No	No	No	No	No
519	Femenine	8	Piura	2016-06-13	Negative	Negative	Negative	Negative	Negative	Negative	Negative	Negative	No	No	Yes	No	No	Yes	No	No	No	No	No	No	No	No	No	No	No	No	No	No
520	Femenine	10	Piura	2016-06-13	Negative	Negative	Negative	Negative	Negative	Negative	Negative	Negative	Yes	Yes	Yes	Yes	No	Yes	No	No	No	No	No	No	No	No	No	No	No	No	No	No
521	Masculine	24	Piura	2016-06-16	Negative	Negative	Negative	Negative	Negative	Negative	Negative	Negative	Yes	Yes	Yes	Yes	No	No	No	No	No	No	No	No	No	No	No	No	No	No	No	No
522	Femenine	26	Piura	2016-06-10	Positive	Negative	Negative	Negative	Negative	Negative	Negative	Negative	No	Yes	Yes	Yes	Yes	No	No	No	No	No	No	No	No	No	No	No	No	No	No	No
523	Masculine	11	Piura	2016-06-16	Negative	Negative	Negative	Negative	Negative	Negative	Negative	Negative	No	Yes	Yes	Yes	Yes	Yes	No	No	No	No	No	No	No	No	No	No	No	No	No	No
524	Masculine	61	Piura	2016-06-09	Negative	Positive	Negative	Negative	Negative	Negative	Negative	Negative	No	No	Yes	No	Yes	No	No	No	No	No	No	No	No	No	No	No	No	No	No	No
525	Femenine	38	Piura	2016-06-09	Negative	Positive	Negative	Negative	Negative	Negative	Negative	Negative	Yes	Yes	Yes	Yes	Yes	No	No	No	No	No	No	No	No	No	No	No	No	No	No	No
526	Femenine	15	Piura	2016-06-09	Negative	Positive	Negative	Negative	Negative	Negative	Negative	Negative	Yes	Yes	Yes	Yes	Yes	Yes	No	No	No	No	No	No	No	No	No	No	No	No	No	No
527	Masculine	53	Piura	2016-06-11	Negative	Positive	Negative	Negative	Negative	Negative	Negative	Negative	Yes	Yes	Yes	Yes	Yes	Yes	No	No	No	No	No	No	No	No	No	No	No	No	No	No
528	Masculine	16	Piura	2016-06-11	Negative	Positive	Negative	Negative	Negative	Negative	Negative	Negative	Yes	Yes	Yes	Yes	Yes	No	No	No	No	No	No	No	No	No	No	No	No	No	No	No
529	Masculine	28	Piura	2016-06-13	Positive	Negative	Negative	Negative	Negative	Negative	Negative	Negative	Yes	Yes	Yes	Yes	Yes	No	No	No	No	No	No	No	No	No	No	No	Yes	No	No	No
530	Femenine	43	Piura	2016-06-15	Negative	Negative	Negative	Negative	Negative	Negative	Negative	Negative	Yes	Yes	Yes	Yes	No	Yes	Yes	No	No	No	No	No	No	No	No	No	No	No	No	No
531	Femenine	12	Piura	2016-06-14	Negative	Negative	Negative	Negative	Negative	Negative	Negative	Negative	Yes	Yes	Yes	Yes	Yes	No	No	No	No	No	No	No	No	No	No	No	No	No	No	No
532	Masculine	13	Piura	2016-06-15	Negative	Positive	Negative	Negative	Negative	Positive	Negative	Negative	Yes	Yes	Yes	Yes	Yes	Yes	No	No	No	Yes	No	No	No	No	No	No	No	No	No	No
533	Femenine	38	Piura	2016-06-08	Negative	Positive	Negative	Negative	Negative	Negative	Negative	Negative	Yes	Yes	Yes	Yes	Yes	No	No	No	No	No	No	No	No	No	No	No	No	No	No	No
534	Femenine	7	Piura	2016-06-16	Negative	Positive	Negative	Negative	Negative	Positive	Negative	Negative	Yes	Yes	Yes	Yes	No	Yes	No	No	No	No	No	No	No	No	No	No	No	No	No	No
535	Femenine	14	Piura	2016-06-16	Negative	Positive	Negative	Negative	Negative	Negative	Negative	Negative	Yes	Yes	Yes	Yes	Yes	Yes	No	No	No	No	No	No	No	No	No	No	No	No	No	No
536	Femenine	13	Piura	2016-06-16	Negative	Positive	Negative	Negative	Negative	Negative	Negative	Negative	No	Yes	No	No	Yes	No	No	No	No	No	No	No	No	No	No	No	No	No	No	No
537	Femenine	49	Piura	2016-06-16	Negative	Positive	Negative	Negative	Negative	Negative	Negative	Negative	Yes	Yes	Yes	Yes	Yes	Yes	No	No	No	No	No	No	No	No	No	No	No	No	No	No
538	Femenine	50	Piura	2016-06-16	Negative	Positive	Negative	Positive	Negative	Negative	Negative	Negative	Yes	Yes	Yes	Yes	No	Yes	No	No	No	No	No	No	No	No	No	No	No	No	No	No
539	Femenine	28	Piura	2016-06-16	Positive	Positive	Negative	Negative	Positive	Negative	Negative	Negative	Yes	Yes	No	Yes	Yes	No	No	No	No	No	No	No	No	No	No	No	No	No	No	No
540	Femenine	39	Piura	2016-06-16	Negative	Positive	Negative	Negative	Negative	Positive	Negative	Negative	Yes	Yes	Yes	Yes	No	Yes	No	No	No	No	No	No	No	No	No	No	No	No	No	No
541	Femenine	61	Piura	2016-06-20	Negative	Positive	Negative	Negative	Negative	Negative	Negative	Negative	Yes	Yes	Yes	No	Yes	No	No	No	No	No	No	No	No	No	No	No	No	No	No	No
542	Femenine	23	Piura	2016-06-21	Negative	Negative	Negative	Negative	Negative	Negative	Negative	Negative	Yes	Yes	Yes	No	Yes	Yes	Yes	No	No	No	No	No	No	No	No	No	No	No	No	No
543	Femenine	1	Piura	2016-06-21	Negative	Positive	Negative	Negative	Positive	Negative	Negative	Negative	No	No	No	No	No	No	No	No	No	No	No	No	No	No	No	No	No	No	No	No
544	Femenine	57	Piura	2016-06-09	Negative	Negative	Negative	Negative	Negative	Negative	Negative	Negative	Yes	Yes	Yes	Yes	No	No	No	No	No	No	No	No	No	No	No	No	No	No	No	No
545	Femenine	18	Piura	2016-06-09	Negative	Positive	Negative	Negative	Positive	Negative	Negative	Negative	Yes	No	Yes	No	Yes	No	No	No	No	No	No	No	No	No	No	No	No	No	No	No
546	Masculine	35	Piura	2016-06-10	Negative	Negative	Negative	Negative	Negative	Negative	Negative	Negative	Yes	Yes	Yes	Yes	No	No	No	No	No	No	No	No	No	No	No	No	No	No	No	No
547	Femenine	19	Piura	2016-06-10	Negative	Positive	Negative	Negative	Negative	Negative	Negative	Negative	Yes	Yes	Yes	Yes	No	Yes	No	No	No	No	No	No	No	No	No	No	Yes	No	No	No
548	Femenine	29	Piura	2016-06-09	Negative	Negative	Negative	Negative	Negative	Negative	Negative	Negative	Yes	Yes	Yes	Yes	Yes	Yes	Yes	No	No	Yes	No	No	Yes	No	No	No	Yes	Yes	No	No
549	Femenine	15	Piura	2016-06-15	Negative	Negative	Negative	Negative	Positive	Negative	Negative	Negative	Yes	Yes	Yes	Yes	Yes	Yes	No	No	No	No	Yes	No	No	No	No	No	No	No	No	No
550	Femenine	38	Piura	2016-06-15	Negative	Positive	Negative	Negative	Positive	Positive	Negative	Negative	Yes	Yes	Yes	No	No	No	No	No	No	No	No	No	No	No	No	No	No	No	No	No
551	Masculine	19	Piura	2016-06-13	Negative	Positive	Negative	Positive	Negative	Positive	Negative	Negative	Yes	Yes	Yes	Yes	Yes	No	No	No	No	Yes	No	No	No	No	No	No	No	No	No	No
552	Femenine	10	Piura	2016-06-13	Positive	Positive	Negative	Negative	Negative	Negative	Positive	Negative	Yes	Yes	Yes	Yes	Yes	Yes	No	No	No	No	No	No	No	No	No	No	No	No	No	No
553	Femenine	13	Piura	2016-06-17	Negative	Negative	Negative	Negative	Negative	Negative	Negative	Negative	Yes	Yes	Yes	Yes	No	No	No	No	No	No	No	No	No	No	No	No	No	No	No	No
554	Masculine	63	Piura	2016-06-17	Negative	Positive	Negative	Negative	Positive	Negative	Positive	Negative	Yes	Yes	Yes	Yes	No	No	No	No	No	No	No	No	Yes	No	No	No	No	No	No	No
555	Femenine	81	Piura	2016-06-20	Positive	Negative	Negative	Negative	Negative	Negative	Negative	Negative	Yes	Yes	Yes	Yes	Yes	No	Yes	No	No	No	No	No	Yes	No	No	Yes	No	No	No	No
556	Masculine	77	Piura	2016-06-15	Negative	Positive	Positive	Negative	Negative	Negative	Negative	Negative	Yes	Yes	Yes	Yes	No	No	No	No	No	No	No	No	No	No	No	No	No	No	No	No
557	Masculine	18	Piura	2016-06-17	Negative	Positive	Negative	Negative	Negative	Negative	Negative	Negative	Yes	Yes	Yes	Yes	No	Yes	No	No	No	No	No	No	No	No	No	No	No	No	No	No
558	Masculine	26	Piura	2016-06-15	Negative	Positive	Negative	Negative	Negative	Negative	Negative	Negative	Yes	Yes	Yes	Yes	No	No	No	No	No	No	No	No	No	No	No	No	No	No	No	No
559	Masculine	71	Piura	2016-06-15	Positive	Positive	Negative	Negative	Negative	Negative	Negative	Negative	Yes	Yes	Yes	Yes	Yes	Yes	Yes	No	No	No	No	No	No	No	No	No	No	No	No	No
560	Masculine	47	Piura	2016-06-13	Negative	Negative	Negative	Negative	Negative	Negative	Negative	Negative	Yes	Yes	Yes	Yes	Yes	Yes	Yes	No	No	No	No	No	No	No	No	No	No	No	No	No
561	Femenine	39	Piura	2016-06-16	Negative	Negative	Negative	Negative	Negative	Negative	Negative	Negative	Yes	Yes	Yes	Yes	Yes	No	No	No	No	No	No	No	No	No	No	No	No	No	No	No
562	Masculine	9	Piura	2016-06-16	Negative	Positive	Negative	Negative	Positive	Negative	Negative	Negative	Yes	Yes	Yes	No	No	Yes	No	No	No	No	No	No	No	No	No	No	No	No	No	No
563	Masculine	2	Piura	2016-06-16	Negative	Negative	Negative	Negative	Negative	Positive	Negative	Negative	No	No	Yes	No	Yes	Yes	No	No	No	No	No	No	No	No	No	No	No	No	No	No
564	Masculine	40	Piura	2016-06-16	Negative	Positive	Negative	Negative	Negative	Negative	Negative	Negative	Yes	Yes	Yes	Yes	Yes	No	No	No	No	No	No	No	No	No	No	No	No	No	No	No
565	Masculine	16	Piura	2016-06-16	Negative	Negative	Negative	Positive	Negative	Negative	Positive	Negative	Yes	Yes	Yes	Yes	Yes	Yes	Yes	No	No	No	No	No	No	No	No	No	No	No	No	No
566	Femenine	21	Piura	2016-06-17	Positive	Positive	Negative	Positive	Negative	Negative	Negative	Negative	Yes	Yes	Yes	Yes	Yes	No	No	No	No	No	No	No	No	No	No	No	No	No	No	No
567	Femenine	49	Piura	2016-06-20	Negative	Negative	Negative	Negative	Positive	Negative	Negative	Negative	Yes	Yes	Yes	Yes	Yes	Yes	No	No	No	No	No	No	No	No	No	No	No	No	No	No
568	Femenine	61	Piura	2016-06-24	Negative	Positive	Negative	Positive	Negative	Negative	Negative	Negative	Yes	Yes	Yes	Yes	No	Yes	Yes	No	No	No	No	No	No	No	No	No	No	No	No	No
569	Femenine	17	Piura	2016-06-24	Negative	Negative	Negative	Negative	Positive	Negative	Negative	Negative	Yes	Yes	Yes	Yes	Yes	Yes	No	No	No	No	No	No	No	No	No	No	No	No	No	No
570	Masculine	9	Piura	2016-06-24	Negative	Positive	Negative	Negative	Negative	Negative	Negative	Negative	Yes	Yes	Yes	Yes	Yes	Yes	No	No	No	No	No	No	No	No	No	No	No	No	No	No
571	Masculine	24	Piura	2016-06-27	Positive	Positive	Negative	Negative	Negative	Negative	Negative	Negative	Yes	Yes	Yes	Yes	Yes	Yes	No	No	No	No	No	No	No	No	No	No	No	No	No	No
572	Masculine	35	Piura	2016-06-28	Negative	Negative	Negative	Negative	Negative	Positive	Negative	Negative	Yes	Yes	Yes	Yes	Yes	No	Yes	No	No	No	No	No	Yes	No	No	No	No	No	No	No
573	Femenine	66	Piura	2016-07-01	Negative	Negative	Negative	Negative	Negative	Negative	Negative	Negative	Yes	Yes	Yes	Yes	Yes	No	No	No	No	No	No	No	No	No	No	No	No	No	No	No
574	Femenine	52	Piura	2016-07-01	Negative	Positive	Positive	Negative	Negative	Negative	Negative	Negative	Yes	Yes	Yes	Yes	Yes	No	No	No	No	No	No	No	No	No	No	No	No	No	No	No
575	Femenine	15	Piura	2016-06-30	Negative	Negative	Negative	Negative	Negative	Negative	Negative	Negative	No	No	Yes	Yes	Yes	Yes	No	No	No	No	No	No	No	No	No	No	No	No	No	No
576	Femenine	33	Piura	2018-06-27	Negative	Negative	Negative	Negative	Negative	Negative	Negative	Negative	No	No	Yes	Yes	No	Yes	No	No	No	No	No	No	No	No	No	No	No	No	No	No
577	Femenine	56	Piura	2016-07-01	Negative	Positive	Negative	Negative	Negative	Negative	Negative	Negative	Yes	Yes	Yes	Yes	Yes	No	No	No	No	No	No	No	No	No	No	No	No	No	No	No
578	Masculine	4	Piura	2016-07-01	Negative	Negative	Negative	Negative	Negative	Negative	Negative	Negative	No	No	No	No	Yes	Yes	No	No	No	No	No	No	No	No	No	No	No	No	No	No
579	Femenine	36	Piura	2016-06-28	Negative	Positive	Negative	Negative	Positive	Negative	Negative	Negative	Yes	Yes	Yes	Yes	No	Yes	No	No	No	No	No	No	No	No	No	No	No	No	No	No
580	Masculine	81	Piura	2016-06-30	Positive	Positive	Negative	Negative	Negative	Negative	Negative	Negative	No	No	Yes	No	No	No	No	No	No	No	No	No	No	No	No	No	No	No	No	No
581	Masculine	32	Piura	2016-06-28	Negative	Positive	Negative	Negative	Negative	Negative	Negative	Negative	Yes	Yes	Yes	Yes	No	No	No	No	No	No	No	No	No	No	No	No	No	No	No	No
582	Femenine	37	Piura	2016-06-28	Negative	Negative	Negative	Negative	Positive	Negative	Negative	Negative	Yes	Yes	Yes	Yes	No	No	Yes	No	No	No	No	No	No	No	No	No	No	No	No	No
583	Masculine	53	Piura	2016-06-28	Negative	Negative	Negative	Negative	Negative	Negative	Negative	Negative	Yes	Yes	Yes	Yes	Yes	Yes	No	No	No	No	No	No	No	No	No	No	No	No	No	No
584	Masculine	56	Piura	2016-06-28	Negative	Negative	Positive	Negative	Negative	Negative	Negative	Negative	Yes	Yes	Yes	Yes	Yes	No	No	No	No	No	No	No	No	No	No	No	No	No	No	No
585	Femenine	21	Piura	2016-06-17	Negative	Negative	Negative	Negative	Negative	Negative	Positive	Negative	Yes	Yes	Yes	Yes	Yes	No	No	No	No	No	No	No	No	No	No	No	No	No	No	No
586	Femenine	8	Piura	2016-06-18	Negative	Negative	Negative	Negative	Negative	Positive	Negative	Negative	No	No	Yes	Yes	No	Yes	No	No	No	No	No	No	No	No	No	No	No	No	No	No
587	Masculine	16	Piura	2016-06-23	Positive	Negative	Negative	Negative	Positive	Negative	Negative	Negative	No	No	No	No	No	No	No	No	No	No	No	No	No	No	No	No	No	No	No	No
588	Masculine	10	Piura	2016-06-22	Negative	Negative	Negative	Negative	Negative	Negative	Negative	Negative	Yes	Yes	Yes	Yes	Yes	Yes	No	No	No	No	No	No	No	No	No	No	No	No	No	No
589	Masculine	3	Piura	2016-06-22	Negative	Negative	Negative	Negative	Positive	Negative	Negative	Negative	Yes	Yes	Yes	No	No	No	No	No	No	No	No	No	No	No	No	No	No	No	No	No
590	Masculine	9	Piura	2016-06-22	Negative	Negative	Negative	Negative	Positive	Negative	Negative	Negative	Yes	Yes	Yes	Yes	No	Yes	No	No	No	No	No	No	No	No	No	No	No	No	No	No
591	Femenine	43	Piura	2016-06-22	Negative	Negative	Negative	Negative	Negative	Negative	Negative	Negative	Yes	Yes	Yes	Yes	Yes	No	No	No	No	No	No	No	No	No	No	No	No	No	No	No
592	Femenine	4	Piura	2016-06-22	Negative	Negative	Negative	Negative	Negative	Negative	Negative	Negative	No	Yes	Yes	Yes	Yes	No	No	No	No	No	No	No	No	No	No	No	No	No	No	No
593	Masculine	1	Piura	2016-06-22	Positive	Negative	Negative	Negative	Negative	Negative	Negative	Negative	Yes	Yes	Yes	Yes	Yes	No	No	No	No	No	No	No	No	No	No	No	No	No	No	No
594	Femenine	68	Piura	2016-06-21	Negative	Negative	Negative	Negative	Negative	Negative	Negative	Negative	Yes	Yes	Yes	Yes	Yes	No	No	No	No	No	No	No	No	No	No	No	No	No	No	No
595	Femenine	11	Piura	2016-06-21	Negative	Negative	Negative	Negative	Negative	Negative	Negative	Negative	Yes	Yes	Yes	Yes	No	No	No	No	No	No	No	No	No	No	No	No	No	No	No	No
596	Masculine	25	Piura	2016-06-21	Negative	Positive	Negative	Negative	Negative	Negative	Negative	Negative	Yes	Yes	Yes	No	Yes	No	No	No	No	No	No	No	No	No	No	No	No	No	No	No
597	Masculine	49	Piura	2016-06-21	Negative	Negative	Negative	Negative	Negative	Negative	Negative	Negative	No	Yes	Yes	Yes	No	No	No	No	No	No	No	No	No	No	No	No	No	No	No	No
598	Masculine	25	Piura	2016-06-21	Negative	Negative	Negative	Negative	Positive	Positive	Positive	Negative	Yes	Yes	Yes	Yes	Yes	No	No	No	No	No	No	No	No	No	No	No	No	No	No	No
599	Masculine	11	Piura	2016-06-21	Positive	Positive	Negative	Negative	Negative	Negative	Negative	Negative	Yes	Yes	Yes	Yes	Yes	No	No	No	No	No	No	No	No	No	No	No	No	No	No	No
600	Femenine	37	Piura	2016-06-21	Negative	Positive	Negative	Negative	Negative	Negative	Negative	Negative	Yes	Yes	Yes	Yes	Yes	No	No	No	No	No	No	No	No	No	No	No	No	No	No	No
601	Masculine	37	Piura	2016-06-21	Negative	Negative	Negative	Negative	Negative	Negative	Positive	Negative	Yes	Yes	Yes	Yes	Yes	No	No	No	No	No	No	No	No	No	No	No	No	No	No	No
602	Masculine	10	Piura	2016-06-21	Negative	Negative	Negative	Negative	Positive	Negative	Negative	Negative	No	No	Yes	Yes	Yes	No	No	No	No	No	No	No	No	No	No	No	No	No	No	No
603	Femenine	11	Piura	2016-06-20	Negative	Negative	Negative	Negative	Negative	Negative	Negative	Negative	Yes	Yes	Yes	Yes	No	Yes	No	No	No	No	No	No	No	No	No	No	No	No	No	No
604	Masculine	5	Piura	2016-06-20	Positive	Negative	Negative	Negative	Negative	Negative	Negative	Negative	No	Yes	Yes	Yes	Yes	Yes	No	No	No	No	No	No	No	No	No	No	No	No	No	No
605	Masculine	36	Piura	2016-06-20	Positive	Negative	Negative	Negative	Negative	Negative	Positive	Negative	Yes	Yes	Yes	Yes	No	No	No	No	No	No	No	No	No	No	No	No	No	No	No	No
606	Masculine	84	Piura	2016-06-20	Negative	Negative	Negative	Negative	Negative	Negative	Negative	Negative	Yes	Yes	Yes	No	Yes	No	No	No	No	No	No	No	No	No	No	No	No	No	No	No
607	Masculine	3	Piura	2016-06-20	Positive	Negative	Negative	Negative	Negative	Negative	Negative	Negative	No	Yes	Yes	No	Yes	Yes	No	No	No	No	No	No	No	No	No	No	No	No	No	No
608	Femenine	28	Piura	2016-06-20	Negative	Negative	Negative	Negative	Negative	Negative	Negative	Negative	Yes	Yes	Yes	Yes	Yes	No	Yes	No	No	No	No	No	No	No	No	No	No	No	No	No
609	Masculine	2	Piura	2016-06-17	Negative	Positive	Negative	Negative	Negative	Negative	Negative	Negative	No	No	Yes	No	Yes	No	Yes	No	No	No	No	No	No	No	No	No	No	No	No	No
610	Femenine	27	Piura	2016-06-16	Negative	Positive	Negative	Negative	Negative	Negative	Negative	Negative	Yes	Yes	Yes	Yes	No	No	No	No	No	No	No	No	No	No	No	No	No	No	No	No
611	Masculine	7	Piura	2016-06-17	Negative	Negative	Negative	Negative	Negative	Negative	Negative	Negative	Yes	Yes	Yes	Yes	Yes	Yes	Yes	No	No	No	No	No	No	No	No	No	No	No	No	No
612	Masculine	36	Piura	2016-06-20	Negative	Negative	Negative	Negative	Positive	Negative	Negative	Negative	Yes	Yes	No	Yes	Yes	No	No	No	No	No	No	No	No	No	No	No	No	No	No	No
613	Masculine	73	Piura	2016-06-20	Positive	Positive	Negative	Negative	Negative	Negative	Negative	Negative	Yes	Yes	Yes	No	No	No	No	No	No	No	No	No	No	No	No	No	No	No	No	No
614	Masculine	55	Piura	2016-06-20	Positive	Negative	Negative	Negative	Negative	Negative	Negative	Negative	Yes	Yes	No	Yes	No	Yes	No	No	No	No	No	No	No	No	No	No	No	No	No	No
615	Femenine	1	Piura	2016-06-18	Negative	Negative	Negative	Positive	Negative	Negative	Negative	Negative	No	No	No	No	No	No	No	No	No	No	No	No	No	No	No	No	No	No	No	No
616	Femenine	34	Piura	2016-06-18	Negative	Negative	Negative	Negative	Negative	Negative	Negative	Negative	Yes	Yes	Yes	Yes	Yes	No	Yes	No	No	No	No	No	No	No	No	No	No	No	No	No
617	Femenine	35	Piura	2016-06-18	Negative	Positive	Negative	Positive	Negative	Negative	Negative	Negative	Yes	Yes	Yes	Yes	Yes	Yes	Yes	No	No	No	No	No	No	No	No	No	No	No	No	No
618	Masculine	52	Piura	2016-06-18	Negative	Positive	Negative	Negative	Positive	Negative	Negative	Negative	Yes	Yes	Yes	Yes	Yes	No	No	No	No	No	No	No	No	No	No	No	No	No	No	No
619	Masculine	12	Piura	2016-06-18	Negative	Negative	Negative	Negative	Negative	Negative	Negative	Negative	No	Yes	Yes	No	Yes	Yes	No	No	No	No	No	No	No	No	No	No	No	No	No	No
620	Femenine	25	Piura	2016-06-18	Negative	Negative	Negative	Positive	Negative	Negative	Negative	Negative	Yes	Yes	Yes	No	No	Yes	No	No	No	No	No	No	No	No	No	No	No	No	No	No
621	Femenine	13	Piura	2016-06-22	Negative	Negative	Negative	Positive	Positive	Negative	Negative	Negative	Yes	No	Yes	Yes	Yes	No	No	No	No	No	No	No	No	No	No	No	No	No	No	No
622	Femenine	5	Piura	2016-06-18	Negative	Negative	Negative	Negative	Negative	Negative	Negative	Negative	No	Yes	No	Yes	Yes	Yes	No	No	No	No	No	No	No	No	No	No	No	No	No	No
623	Femenine	69	Piura	2016-06-17	Negative	Positive	Negative	Positive	Negative	Negative	Negative	Negative	Yes	Yes	Yes	Yes	Yes	No	No	No	No	No	No	No	No	No	No	No	No	No	No	No
624	Femenine	5	Piura	2016-06-28	Negative	Negative	Negative	Negative	Negative	Negative	Negative	Negative	Yes	Yes	Yes	No	No	No	No	No	No	No	No	No	No	No	No	No	No	No	No	No
625	Masculine	6	Piura	2016-06-23	Negative	Negative	Negative	Positive	Negative	Negative	Negative	Negative	Yes	Yes	Yes	Yes	No	Yes	No	No	No	No	No	No	No	No	No	No	No	No	No	No
626	Masculine	63	Piura	2016-06-28	Negative	Negative	Negative	Negative	Negative	Negative	Negative	Negative	Yes	Yes	Yes	Yes	Yes	No	No	No	No	No	No	No	No	No	No	No	No	No	No	No
627	Masculine	3	Piura	2016-06-23	Positive	Negative	Negative	Negative	Positive	Negative	Negative	Negative	No	No	Yes	No	No	Yes	No	No	No	No	No	No	No	No	No	No	No	No	No	No
628	Femenine	29	Piura	2016-06-23	Negative	Negative	Negative	Positive	Negative	Negative	Negative	Negative	Yes	Yes	Yes	Yes	Yes	No	No	No	No	No	No	No	No	No	No	No	No	No	No	No
629	Masculine	66	Piura	2016-06-27	Positive	Negative	Negative	Negative	Negative	Negative	Negative	Negative	No	No	Yes	No	Yes	No	No	No	No	No	No	No	No	No	No	No	No	No	No	No
630	Masculine	45	Piura	2016-06-27	Negative	Negative	Negative	Negative	Negative	Negative	Negative	Negative	Yes	Yes	Yes	Yes	No	No	No	No	No	No	No	No	No	No	No	No	No	No	No	No
631	Femenine	23	Piura	2016-06-27	Positive	Negative	Negative	Positive	Negative	Negative	Negative	Negative	Yes	Yes	Yes	Yes	Yes	No	No	No	No	No	No	No	No	No	No	No	No	No	No	No
632	Femenine	68	Piura	2016-06-23	Negative	Negative	Negative	Negative	Negative	Negative	Negative	Negative	No	No	Yes	No	No	No	No	No	No	Yes	No	No	No	No	No	No	No	No	No	No
633	Masculine	2	Piura	2016-06-27	Negative	Negative	Negative	Positive	Positive	Negative	Negative	Negative	No	No	No	No	Yes	No	No	No	No	No	No	No	No	No	No	No	No	No	No	No
634	Masculine	63	Piura	2016-06-23	Positive	Negative	Negative	Negative	Negative	Negative	Negative	Negative	Yes	Yes	Yes	No	Yes	No	No	No	No	No	No	No	No	No	No	No	No	No	No	No
635	Femenine	43	Piura	2016-06-27	Positive	Negative	Negative	Negative	Negative	Negative	Negative	Negative	No	Yes	Yes	No	Yes	No	No	No	No	No	No	No	No	No	No	No	No	No	No	No
636	Femenine	64	Piura	2016-06-27	Negative	Negative	Negative	Negative	Positive	Negative	Positive	Negative	Yes	Yes	Yes	Yes	No	No	No	No	No	No	No	No	No	No	No	No	No	No	No	No
637	Femenine	63	Piura	2016-06-27	Negative	Negative	Negative	Negative	Negative	Negative	Negative	Negative	Yes	Yes	Yes	Yes	No	No	No	No	No	No	No	No	No	No	No	No	No	No	No	No
638	Masculine	63	Piura	2016-06-27	Positive	Positive	Negative	Negative	Negative	Negative	Negative	Negative	Yes	Yes	Yes	No	No	No	No	No	No	No	No	No	No	No	No	No	No	No	No	No
639	Masculine	5	Piura	2016-06-27	Negative	Positive	Negative	Negative	Negative	Negative	Negative	Negative	No	No	No	No	Yes	No	No	No	No	No	No	No	No	No	No	No	No	No	No	No
640	Masculine	53	Piura	2016-07-06	Negative	Negative	Negative	Negative	Negative	Negative	Negative	Negative	Yes	Yes	Yes	No	No	No	No	No	No	No	No	No	No	No	No	No	Yes	No	No	No
641	Masculine	16	Piura	2016-07-07	Positive	Negative	Negative	Negative	Negative	Negative	Negative	Negative	Yes	Yes	Yes	Yes	Yes	No	Yes	No	No	No	No	No	No	No	No	No	No	No	No	No
642	Masculine	14	Piura	2016-07-02	Negative	Negative	Negative	Negative	Negative	Negative	Negative	Negative	Yes	Yes	Yes	Yes	Yes	Yes	No	No	No	No	No	No	No	No	No	No	No	No	No	No
643	Femenine	15	Piura	2016-06-20	Negative	Negative	Negative	Negative	Positive	Negative	Negative	Negative	Yes	Yes	Yes	Yes	Yes	No	No	No	No	No	No	No	No	No	No	No	No	No	No	No
644	Femenine	30	Piura	2016-06-21	Positive	Negative	Negative	Negative	Negative	Negative	Negative	Negative	Yes	Yes	Yes	Yes	Yes	No	Yes	No	Yes	No	No	No	No	No	No	No	Yes	No	No	No
645	Masculine	45	Piura	2016-06-21	Positive	Positive	Negative	Negative	Negative	Negative	Positive	Negative	Yes	Yes	Yes	Yes	Yes	No	Yes	No	No	No	No	No	No	No	No	No	No	No	No	No
646	Femenine	15	Piura	2016-06-21	Negative	Positive	Negative	Negative	Negative	Negative	Negative	Negative	Yes	Yes	Yes	Yes	Yes	Yes	Yes	No	No	No	No	No	No	No	No	No	No	No	No	No
647	Femenine	15	Piura	2016-06-21	Negative	Negative	Negative	Negative	Negative	Negative	Negative	Negative	Yes	Yes	Yes	Yes	Yes	No	No	No	No	No	No	No	No	No	No	No	No	No	No	No
648	Femenine	34	Piura	2016-06-23	Negative	Positive	Positive	Negative	Positive	Negative	Negative	Negative	Yes	Yes	Yes	Yes	Yes	Yes	No	No	No	No	No	No	No	No	No	No	No	No	No	No
649	Femenine	52	Piura	2016-06-23	Negative	Negative	Negative	Negative	Negative	Negative	Negative	Negative	Yes	Yes	Yes	Yes	Yes	No	No	No	No	No	No	No	No	No	No	No	No	No	No	No
650	Masculine	12	Piura	2016-06-23	Negative	Negative	Negative	Negative	Negative	Negative	Positive	Negative	Yes	Yes	Yes	Yes	Yes	No	No	No	No	No	No	No	No	No	No	No	No	No	No	No
651	Masculine	11	Piura	2016-06-25	Negative	Positive	Negative	Negative	Negative	Negative	Negative	Negative	Yes	No	Yes	Yes	Yes	Yes	No	No	No	No	No	No	No	No	No	No	No	No	No	No
652	Femenine	10	Piura	2016-06-27	Negative	Positive	Negative	Negative	Negative	Negative	Negative	Negative	Yes	Yes	Yes	Yes	Yes	No	No	No	No	No	No	No	No	No	No	No	No	No	No	No
653	Masculine	32	Piura	2016-06-28	Negative	Negative	Negative	Negative	Negative	Negative	Negative	Negative	Yes	Yes	Yes	Yes	Yes	No	No	No	No	No	No	No	No	No	No	No	No	No	No	No
654	Masculine	14	Piura	2016-06-28	Negative	Negative	Negative	Negative	Negative	Negative	Negative	Negative	Yes	Yes	Yes	No	Yes	Yes	No	No	No	No	No	No	No	No	No	No	No	No	No	No
655	Masculine	36	Piura	2016-06-28	Negative	Positive	Negative	Negative	Negative	Negative	Positive	Negative	Yes	Yes	Yes	Yes	Yes	Yes	No	No	No	No	No	No	No	No	No	No	No	No	No	No
656	Masculine	17	Piura	2016-07-01	Positive	Positive	Negative	Negative	Negative	Negative	Positive	Negative	Yes	Yes	Yes	Yes	Yes	Yes	No	No	No	No	No	No	No	No	No	No	No	No	Yes	No
657	Masculine	47	Piura	2016-07-01	Negative	Positive	Negative	Negative	Negative	Negative	Negative	Negative	Yes	Yes	Yes	No	Yes	No	Yes	No	No	No	No	No	No	No	No	No	Yes	No	No	No
658	Masculine	26	Piura	2016-07-05	Negative	Negative	Negative	Negative	Negative	Negative	Negative	Negative	Yes	Yes	Yes	Yes	Yes	Yes	No	No	No	No	No	No	No	No	No	No	No	No	No	No
659	Femenine	65	Piura	2016-07-05	Negative	Positive	Negative	Negative	Negative	Negative	Negative	Negative	Yes	Yes	Yes	Yes	Yes	No	No	No	No	No	No	No	No	No	No	No	No	No	No	No
660	Femenine	25	Piura	2016-07-05	Positive	Negative	Negative	Negative	Negative	Negative	Positive	Negative	Yes	Yes	Yes	Yes	Yes	No	Yes	No	No	No	No	Yes	No	No	No	No	No	No	No	No
661	Masculine	46	Piura	2016-07-07	Negative	Negative	Negative	Negative	Positive	Negative	Positive	Negative	Yes	Yes	Yes	Yes	No	No	No	No	No	No	No	No	No	No	No	No	No	No	No	No
662	Masculine	68	Piura	2016-07-07	Positive	Positive	Negative	Negative	Negative	Negative	Negative	Negative	Yes	Yes	Yes	No	Yes	Yes	No	No	No	No	No	No	No	No	No	No	No	No	No	No
663	Masculine	52	Piura	2016-07-07	Negative	Positive	Negative	Negative	Positive	Negative	Negative	Negative	Yes	Yes	Yes	Yes	Yes	No	No	No	No	No	No	No	No	No	No	No	No	No	No	No
664	Masculine	60	Piura	2016-07-08	Negative	Positive	Negative	Negative	Negative	Negative	Negative	Negative	Yes	Yes	Yes	Yes	Yes	No	No	No	No	No	No	No	No	No	No	No	No	No	No	No
665	Femenine	69	Piura	2016-06-30	Negative	Negative	Negative	Negative	Negative	Negative	Negative	Negative	Yes	Yes	Yes	No	Yes	No	No	No	No	No	No	No	No	No	No	No	No	No	No	No
666	Femenine	55	Piura	2016-07-01	Positive	Negative	Negative	Negative	Negative	Negative	Negative	Negative	Yes	Yes	Yes	No	Yes	Yes	No	No	No	No	No	No	No	No	No	No	No	No	No	No
667	Masculine	25	Piura	2016-07-01	Positive	Positive	Negative	Negative	Negative	Negative	Negative	Negative	Yes	Yes	Yes	Yes	No	No	No	No	No	No	No	No	No	No	No	No	No	No	No	No
668	Masculine	16	Piura	2016-07-09	Negative	Negative	Negative	Negative	Negative	Positive	Negative	Negative	Yes	Yes	Yes	Yes	Yes	No	No	No	No	No	No	No	No	No	No	No	No	No	No	No
669	Masculine	19	Piura	2016-07-10	Positive	Negative	Positive	Negative	Negative	Negative	Negative	Negative	Yes	Yes	No	Yes	No	No	Yes	No	No	No	No	No	No	No	No	No	No	No	No	No
670	Masculine	68	Piura	2016-06-16	Positive	Negative	Negative	Negative	Negative	Negative	Negative	Negative	Yes	Yes	No	Yes	Yes	No	No	No	No	No	No	No	No	No	No	No	No	No	No	No
671	Femenine	39	Piura	2016-06-17	Negative	Positive	Negative	Negative	Negative	Negative	Positive	Negative	Yes	Yes	Yes	Yes	Yes	No	No	No	No	No	No	No	No	No	No	No	Yes	No	No	Yes
672	Femenine	58	Piura	2016-06-23	Negative	Positive	Negative	Negative	Negative	Negative	Negative	Negative	Yes	Yes	Yes	Yes	No	No	No	No	No	No	No	No	No	No	No	No	Yes	No	No	No
673	Femenine	37	Piura	2016-07-01	Negative	Positive	Negative	Negative	Negative	Negative	Negative	Negative	Yes	Yes	Yes	Yes	Yes	No	Yes	No	No	No	No	No	No	No	No	No	No	No	No	No
674	Femenine	1	Piura	2016-07-01	Negative	Positive	Negative	Positive	Negative	Negative	Negative	Negative	Yes	Yes	Yes	No	Yes	No	No	No	No	No	No	No	No	No	No	No	No	No	No	No
675	Masculine	26	Piura	2016-07-06	Positive	Positive	Negative	Negative	Negative	Negative	Positive	Negative	Yes	Yes	Yes	Yes	Yes	No	No	No	No	No	No	No	No	No	No	No	No	No	No	No
676	Masculine	38	Piura	2016-07-07	Negative	Positive	Negative	Negative	Negative	Negative	Positive	Negative	Yes	Yes	Yes	Yes	No	No	No	No	No	No	No	No	No	No	No	No	No	No	No	No
677	Femenine	39	Piura	2016-07-08	Positive	Positive	Negative	Negative	Negative	Negative	Positive	Negative	Yes	Yes	Yes	No	Yes	No	No	No	No	No	No	No	No	No	No	No	No	No	No	No
678	Masculine	50	Piura	2016-07-12	Negative	Positive	Negative	Negative	Negative	Positive	Negative	Negative	Yes	Yes	Yes	Yes	Yes	No	No	No	No	No	No	No	No	No	No	No	Yes	No	No	No
679	Femenine	39	Piura	2016-07-01	Negative	Positive	Negative	Negative	Negative	Positive	Negative	Negative	Yes	Yes	Yes	Yes	Yes	No	Yes	No	No	No	No	No	No	No	No	No	No	No	No	No
680	Masculine	16	Piura	2016-07-14	Negative	Negative	Negative	Negative	Negative	Negative	Negative	Negative	Yes	No	Yes	No	No	No	No	No	No	No	No	No	No	No	No	No	No	No	No	No
681	Femenine	42	Piura	2016-07-11	Negative	Positive	Negative	Negative	Negative	Negative	Negative	Negative	No	No	No	No	No	No	No	No	No	No	No	No	No	No	No	No	No	No	No	No
682	Masculine	70	Piura	2016-07-11	Positive	Positive	Negative	Negative	Positive	Negative	Negative	Negative	Yes	Yes	Yes	Yes	Yes	Yes	No	No	No	No	No	No	No	No	No	No	No	No	No	No
683	Masculine	52	Piura	2016-07-14	Positive	Positive	Negative	Negative	Negative	Negative	Negative	Negative	No	No	Yes	No	No	Yes	Yes	No	No	No	No	No	No	No	No	No	No	No	No	No
684	Femenine	18	Piura	2016-07-14	Negative	Positive	Negative	Negative	Positive	Negative	Negative	Negative	Yes	Yes	No	No	No	Yes	Yes	No	No	No	No	No	No	No	No	No	No	No	No	No
685	Masculine	56	Piura	2016-07-11	Negative	Negative	Negative	Negative	Negative	Negative	Negative	Negative	No	No	Yes	No	Yes	No	No	No	No	No	No	No	No	No	No	No	No	No	No	No
686	Masculine	47	Piura	2016-07-11	Negative	Negative	Negative	Negative	Positive	Negative	Negative	Negative	Yes	No	Yes	No	No	Yes	No	No	No	No	No	No	No	No	No	No	No	No	No	No
687	Masculine	3	Piura	2016-07-11	Positive	Positive	Negative	Negative	Negative	Negative	Negative	Negative	No	No	No	No	Yes	No	No	No	No	No	No	No	No	No	No	No	No	No	No	No
688	Masculine	7	Piura	2016-07-11	Positive	Negative	Negative	Negative	Negative	Negative	Negative	Negative	No	No	Yes	No	No	Yes	No	No	No	No	No	No	No	No	No	No	No	No	No	No
689	Masculine	11	Piura	2016-07-14	Positive	Negative	Negative	Negative	Negative	Negative	Negative	Negative	Yes	Yes	Yes	Yes	Yes	Yes	No	No	No	No	No	No	No	No	No	No	No	No	No	No
690	Femenine	43	Piura	2016-07-18	Negative	Negative	Negative	Negative	Negative	Negative	Negative	Negative	Yes	Yes	Yes	Yes	No	No	No	No	No	No	No	No	No	No	No	No	No	No	No	No
691	Femenine	42	Piura	2016-06-30	Positive	Negative	Negative	Negative	Negative	Negative	Positive	Negative	Yes	Yes	Yes	Yes	Yes	Yes	No	No	No	No	No	No	No	No	No	No	No	No	No	No
692	Masculine	37	Piura	2016-06-30	Positive	Positive	Negative	Negative	Negative	Negative	Negative	Negative	Yes	Yes	Yes	No	Yes	No	No	No	No	No	No	No	No	No	No	No	No	No	No	No
693	Femenine	13	Piura	2016-07-05	Negative	Positive	Negative	Negative	Negative	Positive	Negative	Negative	Yes	Yes	Yes	Yes	Yes	Yes	No	No	No	No	No	No	No	No	No	No	No	No	No	No
694	Masculine	30	Piura	2016-07-11	Negative	Positive	Negative	Negative	Negative	Negative	Negative	Negative	Yes	Yes	Yes	Yes	Yes	No	No	No	No	No	No	No	No	No	No	No	No	No	No	No
695	Femenine	60	Piura	2016-07-20	Negative	Negative	Negative	Negative	Negative	Negative	Negative	Negative	Yes	Yes	Yes	Yes	Yes	Yes	Yes	No	No	No	No	No	No	No	No	No	No	No	No	No
696	Femenine	16	Piura	2016-07-20	Negative	Negative	Negative	Negative	Negative	Negative	Negative	Negative	Yes	Yes	Yes	Yes	Yes	Yes	Yes	No	No	No	No	No	No	No	No	No	No	No	No	No
697	Masculine	58	Piura	2016-07-21	Negative	Negative	Negative	Negative	Negative	Negative	Negative	Negative	Yes	Yes	Yes	Yes	Yes	Yes	Yes	No	No	No	No	No	No	No	No	No	No	No	No	No
698	Masculine	40	Piura	2016-07-01	Negative	Negative	Negative	Negative	Negative	Negative	Negative	Negative	Yes	Yes	Yes	Yes	Yes	Yes	No	No	No	No	No	No	No	No	No	No	No	No	No	No
699	Masculine	10	Piura	2016-07-08	Negative	Negative	Negative	Negative	Negative	Negative	Negative	Negative	Yes	Yes	Yes	Yes	No	Yes	No	No	No	No	No	No	No	No	No	No	No	No	No	No
700	Femenine	37	Piura	2016-07-08	Negative	Negative	Negative	Negative	Negative	Negative	Negative	Negative	Yes	Yes	Yes	Yes	No	Yes	No	No	No	No	No	No	No	No	No	No	No	No	No	No
701	Masculine	3	Piura	2016-07-08	Negative	Negative	Negative	Negative	Negative	Negative	Negative	Negative	Yes	No	Yes	No	Yes	Yes	No	No	No	No	No	No	No	No	No	No	No	No	No	No
702	Femenine	36	Piura	2016-07-08	Negative	Negative	Negative	Negative	Negative	Negative	Negative	Negative	Yes	Yes	Yes	No	No	No	No	No	No	No	No	No	No	No	No	No	No	No	No	No
703	Masculine	10	Piura	2016-07-08	Negative	Negative	Negative	Negative	Negative	Negative	Negative	Negative	No	No	Yes	No	No	Yes	No	No	No	No	No	No	No	No	No	No	No	No	No	No
704	Masculine	7	Piura	2016-07-08	Negative	Negative	Negative	Negative	Negative	Negative	Negative	Negative	Yes	Yes	Yes	Yes	Yes	Yes	No	No	No	No	No	No	No	No	No	No	No	No	No	No
705	Femenine	26	Piura	2016-07-08	Positive	Negative	Negative	Negative	Negative	Negative	Negative	Negative	No	No	No	No	No	No	No	No	No	No	No	No	No	No	No	No	No	No	No	No
706	Masculine	3	Piura	2016-07-08	Negative	Negative	Negative	Negative	Negative	Negative	Negative	Negative	No	Yes	Yes	No	No	No	No	No	No	No	No	No	No	No	No	No	No	No	No	No
707	Masculine	51	Piura	2016-07-08	Negative	Negative	Negative	Negative	Negative	Negative	Negative	Negative	Yes	Yes	Yes	Yes	Yes	No	No	No	No	No	No	No	No	No	No	No	No	No	No	No
708	Femenine	26	Piura	2016-07-11	Negative	Negative	Negative	Negative	Negative	Negative	Negative	Negative	Yes	Yes	Yes	Yes	Yes	No	No	No	No	No	No	No	No	No	No	No	No	No	No	No
709	Femenine	52	Piura	2016-07-11	Negative	Positive	Negative	Negative	Negative	Negative	Negative	Negative	Yes	Yes	Yes	No	No	No	No	No	No	No	No	No	No	No	No	No	No	No	No	No
710	Femenine	6	Piura	2016-07-11	Positive	Negative	Negative	Negative	Negative	Negative	Negative	Negative	Yes	Yes	Yes	No	No	Yes	No	No	No	No	No	No	No	No	No	No	No	No	No	No
711	Masculine	72	Piura	2016-07-11	Negative	Negative	Negative	Negative	Negative	Negative	Negative	Negative	Yes	Yes	Yes	No	No	Yes	No	No	No	No	No	No	No	No	No	No	No	No	No	No
712	Femenine	2	Piura	2016-07-08	Negative	Negative	Positive	Negative	Negative	Negative	Negative	Negative	No	No	Yes	No	No	Yes	No	No	No	No	No	No	No	No	No	No	No	No	No	No
713	Masculine	17	Piura	2016-07-11	Negative	Positive	Negative	Negative	Negative	Negative	Negative	Negative	Yes	Yes	Yes	Yes	No	No	Yes	No	No	No	No	No	No	No	No	No	No	No	No	No
714	Femenine	43	Piura	2016-07-11	Negative	Positive	Negative	Negative	Negative	Negative	Negative	Negative	Yes	Yes	Yes	Yes	No	No	No	No	No	No	No	No	No	No	No	No	No	No	No	No
715	Femenine	51	Piura	2016-07-12	Negative	Negative	Negative	Negative	Negative	Positive	Negative	Negative	Yes	Yes	Yes	Yes	Yes	No	Yes	No	No	No	No	No	No	No	No	No	No	No	No	No
716	Femenine	27	Piura	2016-07-12	Negative	Negative	Positive	Negative	Negative	Negative	Negative	Negative	Yes	Yes	Yes	Yes	Yes	Yes	No	No	No	No	No	No	No	No	No	No	No	No	No	No
717	Femenine	56	Piura	2016-07-12	Positive	Negative	Negative	Negative	Negative	Negative	Positive	Negative	Yes	Yes	Yes	Yes	Yes	Yes	No	No	No	No	No	No	No	No	No	No	No	No	No	No
718	Femenine	2	Piura	2016-07-12	Negative	Negative	Positive	Negative	Negative	Negative	Negative	Negative	No	Yes	No	No	Yes	No	No	No	No	No	No	No	No	No	No	No	No	No	No	No
719	Femenine	26	Piura	2016-07-12	Negative	Negative	Negative	Negative	Negative	Negative	Negative	Negative	Yes	Yes	Yes	Yes	Yes	No	Yes	No	No	No	No	No	No	No	No	No	No	No	No	No
720	Masculine	63	Piura	2016-07-13	Positive	Negative	Negative	Negative	Negative	Negative	Positive	Negative	Yes	Yes	Yes	No	Yes	No	No	No	No	No	No	No	No	No	No	No	No	No	No	No
721	Masculine	55	Piura	2016-07-13	Positive	Negative	Negative	Negative	Positive	Negative	Negative	Negative	Yes	Yes	Yes	No	Yes	No	No	No	No	No	No	No	No	No	No	No	No	No	No	No
722	Femenine	1	Piura	2016-07-12	Negative	Positive	Negative	Negative	Negative	Negative	Positive	Negative	No	Yes	Yes	Yes	No	No	No	No	No	No	No	No	No	No	No	No	No	No	No	No
723	Femenine	38	Piura	2016-07-12	Negative	Negative	Negative	Negative	Negative	Negative	Negative	Negative	Yes	Yes	Yes	Yes	Yes	No	No	No	No	No	No	No	No	No	No	No	No	No	No	No
724	Femenine	1	Piura	2016-07-13	Negative	Negative	Negative	Negative	Negative	Negative	Negative	Negative	No	No	Yes	No	Yes	No	No	No	No	No	No	No	No	No	No	No	No	No	No	No
725	Femenine	19	Piura	2016-07-13	Negative	Negative	Negative	Negative	Negative	Positive	Negative	Negative	Yes	Yes	Yes	Yes	Yes	No	No	No	No	No	No	No	No	No	No	No	No	No	No	No
726	Femenine	7	Piura	2016-07-12	Negative	Negative	Negative	Negative	Negative	Negative	Positive	Negative	Yes	No	Yes	No	Yes	No	No	No	No	No	No	No	No	No	No	No	No	No	No	No
727	Femenine	49	Piura	2016-07-14	Negative	Positive	Negative	Negative	Positive	Negative	Negative	Negative	No	Yes	No	Yes	No	No	No	No	No	No	No	No	No	No	No	No	No	No	No	No
728	Femenine	4	Piura	2016-07-14	Negative	Negative	Negative	Negative	Negative	Negative	Negative	Negative	No	No	Yes	No	Yes	No	No	No	No	No	No	No	No	No	No	No	No	No	No	No
729	Femenine	19	Piura	2016-07-14	Negative	Negative	Negative	Negative	Negative	Negative	Negative	Negative	Yes	Yes	Yes	No	No	No	Yes	No	No	No	No	No	No	No	No	No	No	No	No	No
730	Masculine	16	Piura	2016-07-14	Negative	Negative	Negative	Negative	Negative	Negative	Negative	Negative	Yes	Yes	Yes	Yes	Yes	No	No	No	No	No	No	No	No	No	No	No	No	No	No	No
731	Femenine	29	Piura	2016-07-18	Negative	Negative	Negative	Negative	Negative	Positive	Positive	Negative	Yes	Yes	Yes	Yes	No	No	No	No	No	No	No	No	No	No	No	No	No	No	No	No
732	Femenine	3	Piura	2016-07-18	Negative	Negative	Negative	Negative	Negative	Negative	Negative	Negative	No	No	No	No	No	No	No	No	No	No	No	No	No	No	No	No	No	No	No	No
733	Femenine	8	Piura	2016-07-18	Positive	Negative	Negative	Negative	Negative	Negative	Negative	Negative	Yes	Yes	No	No	Yes	No	Yes	No	No	No	No	No	No	No	No	No	No	No	No	No
734	Femenine	37	Piura	2016-07-18	Negative	Positive	Negative	Negative	Negative	Negative	Negative	Negative	Yes	Yes	Yes	No	Yes	No	No	No	No	No	No	No	No	No	No	No	No	No	No	No
735	Masculine	6	Piura	2016-07-13	Negative	Negative	Negative	Negative	Negative	Positive	Negative	Negative	Yes	Yes	No	Yes	Yes	Yes	No	No	No	No	No	No	No	No	No	No	No	No	No	No
736	Femenine	4	Piura	2016-07-13	Negative	Negative	Negative	Negative	Negative	Negative	Negative	Negative	No	No	Yes	No	Yes	Yes	No	No	No	No	No	No	No	No	No	No	No	No	No	No
737	Femenine	13	Piura	2016-07-21	Negative	Negative	Negative	Negative	Negative	Negative	Negative	Negative	Yes	Yes	Yes	No	Yes	Yes	No	No	No	No	No	No	No	No	No	No	No	No	No	No
738	Femenine	10	Piura	2016-07-18	Positive	Negative	Negative	Negative	Negative	Positive	Positive	Negative	No	No	Yes	No	No	No	Yes	No	No	No	No	No	No	No	No	No	No	No	No	No
739	Femenine	28	Piura	2016-07-15	Negative	Positive	Negative	Negative	Negative	Negative	Negative	Negative	Yes	Yes	Yes	No	No	Yes	No	No	No	No	No	No	No	No	No	No	No	No	No	No
740	Femenine	8	Piura	2016-07-15	Positive	Negative	Negative	Negative	Negative	Negative	Negative	Negative	No	No	No	No	Yes	Yes	Yes	No	No	No	No	No	No	No	No	No	No	No	No	No
741	Masculine	33	Piura	2016-07-18	Negative	Positive	Negative	Negative	Positive	Negative	Negative	Negative	Yes	Yes	Yes	Yes	Yes	No	No	No	No	No	No	No	No	No	No	No	No	No	No	No
